# Supplementary material for: Drug targeting CYP2E1 for the treatment of early-stage alcoholic steatohepatitis
Source: PLoS One. 2020 Jul 23;15(7):e0235990. doi: 10.1371/journal.pone.0235990 (PMC7377376; doi:10.1371/journal.pone.0235990)
Supplement: S1 File — (XLSX) [file pone.0235990.s013.xlsx]

## Sheet: sc_2_out
N	Structure	ID	Lig.	Sum of Score	1dt6	1n6b	1nr6	1og2	1og5	1po5	1r9o	1suo	2bdm	2f9q
1		STOCK3S-47400	3630	-57.56	-6.04	-6.53	-4.35	-6.54	-6.17	-5.68	-6.43	-3.37	-5.01	-7.44
2		STOCK4S-27365	5645	-53.28	-5.08	-6.6		-7.78	-7.14	-4.99	-7.24	-1.85	-5.37	-7.23
3		STOCK6S-46082	8311	-52.8	-2.88	-4.49	-4.73	-8.18	-7.21	-5.48	-7.41		-4.74	-7.68
4		STOCK5S-82936	7543	-51.67	-3.77	-6.8		-7.93	-7.27	-5.32	-6.52		-6.07	-7.99
5		STOCK4S-67828	6263	-51.49	-0.96	-8.04	-4.03	-7.42	-6.01	-4.43	-8.05		-6.07	-6.48
6		STOCK1S-00578	3	-50.67	-5.25	-6.93	-4.35	-5.57	-5.7	-4.13	-6.25	-1.57	-4.76	-6.16
7		STOCK3S-58877	3746	-50.42	-4.28	-5.55	-3.39	-6.91	-6.5	-5.3	-6.57		-5.06	-6.86
8		STOCK6S-53360	8798	-50.33	-3.22	-3.37	-3.88	-7.55	-6.68	-6.03	-6.55		-6.02	-7.03
9		STOCK6S-45177	8233	-49.83	-4.67	-4.06		-8.1	-7.1	-5.31	-6.47	-0.09	-6.29	-7.74
10		STOCK2S-59116	1877	-49.51	-5.05	-5.4	-0.07	-7.94	-7.01	-4.19	-6.83		-6.07	-6.95
11		STOCK4S-81530	6514	-49.48	-2.75	-8.19	-0.21	-7.69	-6.87	-5.28	-7.62		-4.26	-6.61
12		STOCK6S-53463	8804	-49.24	-5.2	-0.83	-3.9	-7.94	-6.43	-4.99	-7.04		-5.39	-7.52
13		STOCK2S-26963	813	-49.15	-4.01	-7.23	-1.66	-6.74	-5.86	-4.65	-7.3		-5.06	-6.64
14		STOCK4S-67828	6262	-49.1	-1.21	-5.6	-3.18	-7.46	-6.22	-5.2	-7.42		-6.1	-6.71
15		STOCK1S-89327	514	-48.85	-1.84	-7.89		-7.38	-7.05	-4.93	-7.33		-5.68	-6.75
16		STOCK5S-36363	7239	-48.19	-1.92	-6.58		-7.43	-7.36	-5.6	-7.42		-6.49	-5.39
17		STOCK4S-13058	5478	-48.15	-4.28	-5.96	-4.82	-5.55	-5.01	-4.21	-5.13	-3.26	-4.51	-5.42
18		STOCK2S-78900	2374	-47.65	-4.04	-4.12		-7.9	-7.15	-4.39	-7.1		-5.61	-7.34
19		STOCK6S-46619	8325	-46.98	-2.42	-4.09		-8.44	-6.09	-4.81	-6.85	-2.92	-5.75	-5.61
20		STOCK3S-97460	5267	-46.95	-2.95	-7.1		-6.77	-6.03	-5.07	-7.27		-5.62	-6.14
21		STOCK4S-67828	6264	-46.94	-1.24	-7.98		-7.24	-6.84	-4.6	-7.36		-5.23	-6.45
22		STOCK6S-54251	8867	-46.93	-4.91	-3.95		-7.31	-7.01	-5.49	-6.22	-0.46	-4.97	-6.61
23		STOCK2S-02254	572	-46.93	-3.5	-4.12		-7.65	-6.87	-4.52	-7.69		-5.98	-6.6
24		STOCK2S-32864	1025	-46.91	-0.37	-6.69		-7.57	-7.06	-6.04	-7.26		-5.23	-6.69
25		STOCK2S-32864	1026	-46.91	-0.37	-6.69		-7.57	-7.06	-6.04	-7.26		-5.23	-6.69
26		STOCK4S-92680	6578	-46.63	-3.57	-7.76		-7.16	-6.25	-5.05	-7.96		-4.41	-4.47
27		STOCK4S-39686	5875	-46.6		-6.88		-8.08	-7.13	-5.73	-7.49		-4.72	-6.57
28		STOCK4S-13054	5476	-46.46	-1.8	-3.54		-8.26	-7.03	-4.96	-7.55		-6.05	-7.27
29		STOCK1S-11481	180	-46.42	-3.19	-5.71		-6.54	-6.68	-6.09	-7.11		-5.69	-5.41
30		STOCK2S-57514	1843	-46.32	-0.92	-6.49		-7.73	-6.96	-4.69	-7.11		-5.89	-6.53
31		STOCK4S-81530	6512	-46.23		-6.82		-7.61	-6.46	-5.38	-7.4		-6.28	-6.28
32		STOCK5S-36363	7240	-46.14	-1.24	-7.15		-7.97	-7.49	-3.43	-7.34		-5.5	-6.02
33		STOCK6S-46082	8309	-45.83	-1.58	-4.87		-7.73	-6.97	-4.62	-7.11		-5.39	-7.56
34		STOCK6S-53360	8796	-45.81	-1.5	-2.85	-3.31	-7.82	-7.01	-4.34	-6.32		-5.09	-7.57
35		STOCK6S-53664	8837	-45.69	-0.97	-5.04		-7.34	-7.15	-4.94	-6.93		-5.98	-7.34
36		STOCK6S-51547	8655	-45.4	-4.04	-3.66		-8.72	-6.3	-5.43	-6.98		-4.42	-5.85
37		STOCK4S-22502	5580	-45.38	-3.2	-5.79	-4.17	-5.46	-4.96	-3.51	-5.82	-2.61	-4.27	-5.59
38		STOCK4S-92680	6577	-45.38	-3.34	-7.79		-7.39	-6.12	-5.07	-7.84		-4.74	-3.09
39		STOCK4S-89696	6570	-45.2	-3.18	-5.52		-7.13	-6.62	-4.94	-7.27		-5.86	-4.68
40		STOCK4S-02125	5343	-45.19	-4.37	-3.56		-6.77	-6.73	-4.34	-7.01		-5.59	-6.82
41		STOCK3S-62193	3812	-44.99	-2.75	-6.59	-0.35	-7.22	-6.86	-4.88	-8.42		-5.49	-2.43
42		STOCK1S-05391	79	-44.8	-3.58	-6.93	-1.7	-5.66	-5.52	-4.1	-6.3	-2.19	-4.61	-4.21
43		STOCK6S-47202	8353	-44.47	-3.37	-7.12		-7.93	-5.17	-4.78	-3.39		-5.98	-6.73
44		STOCK5S-70444	7415	-44.21	-4.57	-3.89		-8.06	-6.38	-5.27	-3.74		-5.09	-7.21
45		STOCK1S-04022	61	-44.2	-3.07	-6.3	-2.4	-6.03	-5.5	-3.8	-6.93		-4.35	-5.82
46		STOCK1S-47577	307	-44.2	-1.45	-6.35		-7.68	-6.45	-5.08	-7.02		-5.94	-4.23
47		STOCK1S-47577	308	-44.2	-1.45	-6.35		-7.68	-6.45	-5.08	-7.02		-5.94	-4.23
48		STOCK4S-92680	6576	-44.13	-3.46	-7.01		-6.55	-6.22	-3.77	-7.8		-4.78	-4.54
49		STOCK6S-05678	7800	-43.88	-1.29	-6.03		-8.52	-6.37	-4.93	-5.17		-6.51	-5.06
50		STOCK1S-40237	276	-43.74	-0.94	-2.93		-7.87	-6.99	-4.93	-7.47		-6.2	-6.41
51		STOCK2S-62011	1965	-43.6	-2.73	-2.94		-7.72	-6.76	-4.19	-7.16		-6.27	-5.83
52		STOCK4S-00217	5315	-43.56	-2.52	-2.39		-7.25	-6.85	-5.23	-6.82		-5.21	-7.29
53		STOCK1S-04022	60	-43.4	-2.57	-6.47	-2.84	-6.16	-4.05	-3.95	-6.95		-4.59	-5.82
54		STOCK6S-12568	7842	-43.36		-5.91		-8.36	-6.62	-5.09	-6.01		-5.49	-5.88
55		STOCK2S-47974	1530	-43.31	-2.96	-3.94		-7.66	-6.41	-3.83	-7.28		-5.2	-6.03
56		STOCK1S-18440	229	-43.23	-3.77	-6.45	-0.87	-6.25	-5.7	-3.57	-6.63		-4.72	-5.27
57		STOCK6S-30610	8040	-43.11	-1.15	-2.88		-8.14	-7.05	-4.78	-6.75		-6.2	-6.16
58		STOCK6S-47834	8386	-43.03	-2.25			-9.35	-8.15	-5.43	-5.75		-7.88	-4.22
59		STOCK1S-87863	507	-42.92	-1.14	-3.7		-8.15	-6.71	-5.02	-7.79		-4.78	-5.63
60		STOCK2S-47974	1531	-42.89	-2.94	-3.94		-7.66	-6.01	-3.83	-7.28		-5.2	-6.03
61		STOCK5S-68918	7403	-42.65	-3.45	-5.16		-8.34	-6.7	-4.24	-1.05		-6.06	-7.65
62		STOCK4S-83216	6532	-42.63	-1.44	-3.12		-8.03	-6.92	-5.22	-7.31		-5.3	-5.29
63		STOCK2S-61470	1953	-42.6	-0.28	-3.23		-7.95	-7.06	-4.99	-7.07		-6.08	-5.94
64		STOCK6S-54251	8865	-42.59	-1.44	-4.49		-7.99	-6.42	-5.04	-5.94		-5.11	-6.16
65		STOCK1S-67571	383	-42.22	-3.19			-8.28	-6.88	-5.3	-7.74		-4.17	-6.66
66		STOCK1S-07264	118	-42.19	-3.3	-6.91		-6.44	-5.55	-3.68	-6.89		-4.94	-4.48
67		STOCK2S-35990	1121	-41.87	-3.44	-4.1		-6.87	-6.2	-4.61	-7.16		-5.44	-4.05
68		STOCK5S-36363	7241	-41.85		-6.99		-7.61	-7.46	-3.52	-7.36		-5.2	-3.71
69		STOCK4S-41679	5893	-41.83	-1.81			-7.26	-6.59	-7.01	-5.74		-6.05	-7.37
70		STOCK6S-53463	8802	-41.81	-3			-7.81	-6.59	-4.69	-7.68		-4.48	-7.56
71		STOCK1S-78836	430	-41.78		-6.86		-7.47	-5.76	-4.75	-7.15		-5.31	-4.48
72		STOCK6S-53664	8839	-41.54	-2.39	-0.5		-7.52	-6.31	-5.72	-7.07		-4.4	-7.63
73		STOCK6S-50627	8605	-41.54	-1.21	-1.25		-7.91	-7.56	-4.8	-7.12		-4.93	-6.76
74		STOCK4S-39686	5873	-41.43	-2.56	-2.02		-7.39	-6.3	-5.03	-7.56		-5.96	-4.61
75		STOCK2S-43954	1358	-41.35		-2.01		-7.92	-8.05	-4.71	-6.8		-5.63	-6.23
76		STOCK6S-37048	8098	-41.34	-1.97	-4.02		-7.25	-6.77	-4.04	-7.36		-4.98	-4.95
77		STOCK4S-98994	6586	-41.32	-3.49			-9.02	-8.3	-5.27	-8.27		-6.97
78		STOCK1S-10991	166	-41.3	-3.81	-3.28		-6.39	-5.96	-4.61	-5.93		-5.24	-6.08
79		STOCK5S-61036	7351	-41.24	-2.18			-8.21	-7.01	-5.27	-5.24		-5.99	-7.34
80		STOCK6S-48066	8390	-41.11	-2.48			-8.4	-6.28	-5.45	-5.85		-5.16	-7.49
81		STOCK5S-55200	7323	-41.11		-2.95		-7.88	-6.9	-5.06	-7.33		-5.49	-5.5
82		STOCK6S-44935	8200	-41.1	-2.57	-1.2		-7.58	-6.01	-3.87	-8.6		-4.12	-7.15
83		STOCK6S-50593	8603	-41.06	-1.52	-6.58		-8.07	-6.8	-5.49	-2.38		-5.22	-5
84		STOCK6S-44935	8199	-41.03	-0.27	-1.09		-8.51	-6.76	-4.73	-7.51		-3.81	-8.35
85		STOCK2S-45368	1384	-40.84	-0.61	-3.85		-7.78	-6.65	-4.54	-7.37		-5.33	-4.71
86		STOCK2S-45368	1385	-40.84	-0.61	-3.85		-7.78	-6.65	-4.54	-7.37		-5.33	-4.71
87		STOCK3S-12763	2888	-40.68	-3.3			-8.13	-7.52	-5.09	-4.77		-6.19	-5.68
88		STOCK6S-24612	8006	-40.66	-3.16			-7.24	-7.15	-4.81	-6.99		-6.25	-5.06
89		STOCK5S-92156	7700	-40.56	-2.62	-6.43		-9.2	-6.53	-5.09			-5.23	-5.46
90		STOCK2S-55236	1760	-40.51	-1.47	-1.49		-7.75	-7.27	-4.21	-7.17		-5.26	-5.89
91		STOCK1S-01958	35	-40.48		-5.31		-6.98	-6.68	-4.63	-6.93		-5.9	-4.05
92		STOCK2S-55236	1759	-40.47	-1.47	-1.49		-7.75	-7.23	-4.21	-7.17		-5.26	-5.89
93		STOCK1S-11159	174	-40.38	-0.28	-4.6		-7.83	-6.49	-4.4	-6.43		-5.51	-4.84
94		STOCK4S-07573	5410	-40.37	-2.7	-5.67	-0.18	-6.16	-5.29	-3.86	-6.33		-5.21	-4.97
95		STOCK6S-55569	8953	-40.29	-0.15	-0.25		-8.56	-6.89	-4.9	-7.38		-5.72	-6.44
96		STOCK2S-67604	2123	-40.21	-1.57	-1.38		-8.13	-6.83	-4.65	-7.17		-6.33	-4.15
97		STOCK6S-20359	7974	-40.16				-9.68	-6.52	-4.91	-6.59		-5.52	-6.94
98		STOCK2S-55238	1763	-40.16	-1.98			-7.88	-6.57	-6.1	-6.26		-5.13	-6.24
99		STOCK4S-23011	5599	-40.13	-3.35	-1.27		-7.8	-7.76	-4.38	-7.81		-4.82	-2.94
100		STOCK4S-23011	5598	-40.11	-3.35	-1.27		-7.78	-7.76	-4.38	-7.81		-4.82	-2.94
101		STOCK3S-50470	3650	-40.05	-2.74	-3.35		-8.36	-6.26	-4.37	-1.86		-5.96	-7.15
102		STOCK2S-42289	1296	-40.05	-2.44	-0.99		-8.02	-7.48	-3.98	-5.18		-5.44	-6.52
103		STOCK2S-42289	1297	-40.05	-2.44	-0.99		-8.02	-7.48	-3.98	-5.18		-5.44	-6.52
104		STOCK6S-50840	8621	-40.04	-2.17	-1.25		-7.41	-4.39	-4.14	-6.6	-0.99	-5.89	-7.2
105		STOCK2S-33098	1032	-39.87	-2.2			-7.37	-6.45	-4.85	-7.08		-5.14	-6.78
106		STOCK4S-81530	6513	-39.84		-5.26	-0.18	-7.39	-4.48	-3.45	-7.68		-5.3	-6.1
107		STOCK4S-56055	6048	-39.84	-1.79			-7.92	-7.22	-6.18	-4.35		-6.56	-5.82
108		STOCK2S-33098	1031	-39.7	-2.03			-7.37	-6.45	-4.85	-7.08		-5.14	-6.78
109		STOCK6S-48110	8392	-39.66	-1.91	-1.34		-8.67	-5.1	-5.52	-4.92		-5.11	-7.09
110		STOCK5S-91733	7678	-39.63	-0.9	-6.14		-8.82	-6.75	-4.79			-5.81	-6.42
111		STOCK4S-19687	5544	-39.63	-3.69	-1.9		-6.74	-6.64	-4.42	-7.26		-5.26	-3.72
112		STOCK4S-19687	5545	-39.63	-3.69	-1.9		-6.74	-6.64	-4.42	-7.26		-5.26	-3.72
113		STOCK1S-11339	178	-39.61		-5.41		-6.92	-6.49	-4.59	-7.54		-5.04	-3.62
114		STOCK4S-12458	5472	-39.48	-1.47			-7.73	-6.84	-5.01	-7.51		-4.59	-6.33
115		STOCK3S-50561	3652	-39.46	-0.22			-8.45	-7.84	-6.07	-5.74		-5.34	-5.8
116		STOCK6S-49442	8517	-39.4	-3.6	-4.35		-8.75	-6.49	-4.02			-5.2	-6.99
117		STOCK2S-34312	1085	-39.39	-0.59	-4		-6.54	-6.24	-3.95	-7.98		-4.37	-5.72
118		STOCK6S-36178	8084	-39.24	-1.14	-3.81		-7.5	-7.32	-5.08	-2.61		-5.67	-6.11
119		STOCK4S-50670	5963	-39.23				-7.02	-6.72	-4.63	-8.03		-5.73	-7.1
120		STOCK6S-51459	8651	-39.14	-3.78	-2.52		-7.01	-6.05	-3.29	-5.9		-5.07	-5.52
121		STOCK5S-34489	7225	-39.13	-0.33	-4.77		-7.07	-5.78	-4.54	-6.66		-4.5	-5.48
122		STOCK6S-51459	8650	-39.12	-0.82	-3.89		-7.36	-6.03	-4.85	-6.86		-5.03	-4.28
123		STOCK3S-45883	3613	-39.02		-5.14		-6.4	-5.89	-3.87	-6.74		-4.71	-6.27
124		STOCK1S-93287	542	-38.99	-1.24	-0.53		-6.9	-6.68	-4.33	-6.51		-5.82	-6.98
125		STOCK6S-51459	8649	-38.93	-2.54			-7.63	-6.1	-4.66	-6.75		-5.49	-5.76
126		STOCK2S-38941	1192	-38.89	-1.29	-0.32		-7.99	-6.83	-5.09	-6.42		-5.61	-5.34
127		STOCK2S-39941	1202	-38.86	-1.43	-2.99		-7.7	-6.42	-4.73	-7.23		-4.79	-3.57
128		STOCK2S-39941	1203	-38.86	-1.43	-2.99		-7.7	-6.42	-4.73	-7.23		-4.79	-3.57
129		STOCK1S-78836	431	-38.85		-4.42		-6.4	-6.23	-3.94	-7.13		-5.39	-5.34
130		STOCK3S-04941	2825	-38.85		-3.27		-8.29	-6.41	-4.87	-4.88		-6.07	-5.06
131		STOCK6S-43009	8128	-38.82	-1.91			-7.44	-5.98	-3.65	-7.45		-4.96	-7.43
132		STOCK5S-01782	6590	-38.82	-2.21	-3.33	-2.05	-6.44	-4.11	-3.69	-6.48		-4.51	-6
133		STOCK6S-51055	8623	-38.77		-4.07		-6.79	-5.69	-4.32	-6.36		-5.3	-6.24
134		STOCK3S-49781	3648	-38.77	-2.78			-7.9	-7.38	-4.8	-4.1		-5.85	-5.96
135		STOCK5S-72616	7447	-38.71	-3.5	-0.51		-8.36	-7.17	-4.16	-1.73		-6.28	-7
136		STOCK1S-26313	266	-38.68	-0.35			-8.01	-6.89	-4.31	-7.04		-6.19	-5.89
137		STOCK2S-09983	604	-38.61	-2.74	-4.78	-4.1	-4.15	-3.73	-3.4	-4.36	-3.77	-3.46	-4.12
138		STOCK2S-55739	1787	-38.58	-3.39			-8.04	-6.79	-6.06	-1.38		-6.05	-6.87
139		STOCK4S-05248	5392	-38.49	-2.44	-3.28		-8.13	-6.53	-3.53	-4.42		-5.21	-4.95
140		STOCK2S-03636	577	-38.46	-1.39			-7.21	-6.65	-4.65	-7.49		-5.54	-5.53
141		STOCK1S-77010	426	-38.42	-2.08	-7.16		-6.8	-6.02	-4.63	-7.16		-4.57
142		STOCK2S-55739	1788	-38.4	-3.39			-8.04	-6.61	-6.06	-1.38		-6.05	-6.87
143		STOCK5S-72655	7449	-38.37	-2.99	-1.17		-8.5	-6.49	-4.65			-6.92	-7.65
144		STOCK2S-09983	605	-38.37	-2.52	-4.77	-4.11	-4.15	-3.74	-3.36	-4.36	-3.77	-3.46	-4.13
145		STOCK1S-52402	332	-38.32	-3.36	-3.02		-6.31	-5.79	-4.28	-6.73		-4.83	-4
146		STOCK2S-44354	1366	-38.32	-1.32	-3.36		-7.09	-6.56	-4.66	-6.19		-5.19	-3.95
147		STOCK2S-44354	1367	-38.32	-1.32	-3.36		-7.09	-6.56	-4.66	-6.19		-5.19	-3.95
148		STOCK6S-50121	8565	-38.09	-3.12			-7.3	-4.92	-6.18	-2.98		-6.02	-7.57
149		STOCK3S-12255	2884	-38.09	-0.49	-4.73		-6.41	-5.93	-3.97	-6.85		-5.29	-4.42
150		STOCK2S-40549	1220	-37.85	-0.79	-1.62		-7.54	-6.84	-4.86	-7.22		-5.66	-3.32
151		STOCK3S-03465	2804	-37.82		-7.08	-0.71	-5.4	-5.05	-4.48	-5.36	-0.31	-5.68	-3.75
152		STOCK6S-43009	8127	-37.81	-2.58	-4.95		-7.45	-6.34	-4.06			-5.08	-7.35
153		STOCK6S-55977	8977	-37.74	-1.26			-8.03	-7.26	-4.59	-6.22		-3.91	-6.47
154		STOCK2S-15294	634	-37.71	-0.65			-7.76	-7.7	-5.63	-5.62		-5.29	-5.06
155		STOCK2S-40410	1216	-37.69	-1.19	-4.1		-7.09	-6.94	-3.83	-6.55		-4.87	-3.12
156		STOCK2S-40410	1217	-37.69	-1.19	-4.1		-7.09	-6.94	-3.83	-6.55		-4.87	-3.12
157		STOCK5S-76482	7491	-37.66	-5.43	-0.64		-7.98	-6.11	-4.76			-5.43	-7.31
158		STOCK6S-49874	8555	-37.66	-2.46	-1.36		-8.52	-6.91	-4.72	-0.67		-6.56	-6.46
159		STOCK6S-48996	8489	-37.66		-4.62		-6.79	-6.43	-3.86	-6.96		-5.56	-3.44
160		STOCK6S-34553	8067	-37.6			-3.08	-7.48	-6.38	-5.21	-3.51		-5.14	-6.8
161		STOCK1S-52103	329	-37.59	-2.92	-2.27	-0.24	-6.84	-6.33	-4.82	-7.49		-5.11	-1.57
162		STOCK3S-12763	2889	-37.57				-7.76	-7.05	-4.55	-6.23		-6.44	-5.54
163		STOCK2S-49027	1589	-37.46	-2.76			-7.44	-7.51	-3.68	-5.76		-5.41	-4.9
164		STOCK2S-49027	1590	-37.46	-2.76			-7.44	-7.51	-3.68	-5.76		-5.41	-4.9
165		STOCK6S-24369	8002	-37.44				-8.14	-8.1	-5.79	-5.52		-5.16	-4.73
166		STOCK1S-92360	535	-37.36	-2.52			-6.53	-6.55	-4.25	-7.08		-5.78	-4.65
167		STOCK3S-03379	2802	-37.33	-0.94	-0.62		-7.46	-6.72	-4.81	-7.42		-5.67	-3.69
168		STOCK3S-37068	3348	-37.28		-0.33		-7.77	-7.52	-4.76	-6.95		-5.61	-4.34
169		STOCK6S-53664	8838	-37.24		-2.12	-1.15	-7.71	-6.42	-4.15	-6.89		-4.43	-4.37
170		STOCK6S-54015	8857	-37.17	-4.53			-8.02	-5.81	-5.49	-3.5		-5.04	-4.78
171		STOCK1S-50935	321	-37.12	-0.56			-6.81	-6.49	-4.46	-6.8		-5.49	-6.51
172		STOCK6S-45534	8260	-37.06		-4.34		-7.64	-7.18	-4.22	-8.53		-5.15
173		STOCK3S-99849	5313	-37.05				-7.45	-7.05	-5.29	-7.01		-5.76	-4.49
174		STOCK3S-55943	3713	-36.97	-1.72			-8.39	-6.29	-5.46	-3.83		-6.71	-4.57
175		STOCK3S-51586	3668	-36.95	-3.01			-8.1	-6.51	-5.56	-2.37		-5.56	-5.84
176		STOCK6S-45534	8259	-36.94		-4.18		-7.6	-7.07	-4.25	-8.37		-5.47
177		STOCK5S-93254	7718	-36.68	-1.05			-8.06	-7.34	-4.67	-2.39		-6.04	-7.13
178		STOCK1S-51566	326	-36.61		-2.5	-5.49	-4.58	-4.15	-3.11	-4.79	-4.08	-3.78	-4.13
179		STOCK6S-18479	7918	-36.6		-3.75		-7.53	-6.08	-4.73	-6.19		-5.42	-2.9
180		STOCK6S-22395	7988	-36.58	-4.19			-9.68	-6.51	-4.37			-5.42	-6.41
181		STOCK5S-68648	7401	-36.54	-1.17	-2.44		-8.7	-6.53	-4.35			-6.06	-7.29
182		STOCK2S-57512	1840	-36.52				-7.49	-7.39	-4.5	-7.6		-5.24	-4.3
183		STOCK6S-42801	8124	-36.5				-8.03	-6.84	-3.36	-7.63		-5.09	-5.55
184		STOCK6S-45391	8245	-36.5	-1.97			-8.14	-6.77	-4.82	-5.53		-6.16	-3.11
185		STOCK3S-47814	3634	-36.48	-2			-8.13	-6.48	-5.12	-3.68		-5.28	-5.79
186		STOCK6S-36646	8092	-36.44		-2.84		-6.99	-6.16	-3.8	-6.81		-5.71	-4.13
187		STOCK3S-49383	3646	-36.31	-2.32			-7.71	-6.78	-5.08	-2.81		-5.03	-6.58
188		STOCK6S-09686	7814	-36.31	-3.28			-7.03	-6.94	-4.96	-4.11		-5.23	-4.76
189		STOCK5S-40677	7251	-36.3	-0.17			-7.89	-6.52	-5.05	-6.17		-5.55	-4.95
190		STOCK5S-63401	7369	-36.29	-1.85	-0.03		-8.27	-7.33	-4.1	-0.77		-6.5	-7.44
191		STOCK4S-59208	6097	-36.29	-3.15			-8.39	-7.91	-5.87			-5.07	-5.9
192		STOCK1S-54091	336	-36.25				-8.37	-7.99	-5.49	-8.39		-6.01
193		STOCK6S-52420	8718	-36.23	-2.26			-6.84	-5.27	-3.55	-5.54		-5.26	-7.51
194		STOCK4S-73505	6367	-36.23	-2.4			-8.05	-6.25	-5.71	-5.78		-5.75	-2.29
195		STOCK4S-70811	6306	-36.2	-1.84			-8.13	-7.29	-5.22	-2.32		-5.37	-6.03
196		STOCK6S-55933	8975	-36.18	-1.39			-7.81	-7.49	-4.02	-4.87		-5.55	-5.05
197		STOCK5S-47724	7275	-36.18	-2.14			-7.82	-7	-4.16	-7.87		-5.49	-1.7
198		STOCK6S-45033	8205	-36.14	-0.29			-8.23	-7.51	-4.31	-5.7		-5.97	-4.13
199		STOCK5S-94876	7746	-36.11		-0.82		-8.96	-6.58	-4.2	-4.69		-5.96	-4.9
200		STOCK6S-54991	8899	-36.1	-1.8			-7.98	-6.25	-4.62	-2.16		-6.18	-7.11
201		STOCK6S-22511	7992	-36.08				-8.48	-6.6	-4.66	-4.96		-5.83	-5.55
202		STOCK4S-05248	5393	-36.05		-3.28		-8.13	-6.53	-3.53	-4.42		-5.21	-4.95
203		STOCK1S-85758	483	-36.02	-1.86	-0.32		-6.88	-6.6	-4.12	-6.87		-5.21	-4.16
204		STOCK6S-23413	7998	-35.95	-2.55			-7.28	-6.41	-3.73	-3.56		-5.19	-7.23
205		STOCK5S-89979	7662	-35.85	-1.08			-8.83	-5.22	-3.78	-3.38		-5.84	-7.72
206		STOCK2S-35805	1117	-35.85	-2.14	-6.72		-8.18	-6.16	-4.98			-5.36	-2.31
207		STOCK2S-24888	739	-35.83		-0.36		-7.86	-7.1	-3.82	-5.93		-5.1	-5.66
208		STOCK6S-36569	8090	-35.82				-8.84	-7.07	-5.02	-1.16		-5.34	-8.39
209		STOCK2S-24888	740	-35.8		-0.36		-7.86	-7.07	-3.82	-5.93		-5.1	-5.66
210		STOCK5S-23341	7121	-35.68				-7.51	-7.16	-4.35	-6.44		-6.64	-3.58
211		STOCK6S-20070	7962	-35.66	-2.39	-0.16		-8.1	-6.98	-4.87			-5.86	-7.3
212		STOCK5S-80856	7523	-35.64	-0.3			-7.99	-6.68	-5.51	-2.31		-5.85	-7
213		STOCK3S-04971	2827	-35.64	-0.11			-6.94	-6.75	-4.32	-7.31		-5.36	-4.85
214		STOCK2S-41127	1246	-35.61	-0.12	-4.17		-8.74	-5.56	-5.8			-5.2	-6.02
215		STOCK3S-96781	5261	-35.52		-0.83		-7.3	-6.85	-3.88	-6.23		-5.43	-5
216		STOCK6S-55050	8917	-35.49		-1.99		-7.28	-6.66	-4.89	-7.15		-4.73	-2.79
217		STOCK1S-72177	412	-35.47	-1.86			-8.2	-7.44	-4.12			-6.69	-7.16
218		STOCK2S-84208	2535	-35.47		-4.55		-6.81	-6.2	-4.14	-7.2		-5.59	-0.98
219		STOCK6S-53997	8855	-35.46	-0.95			-7.7	-6.78	-4.09	-3.29		-5.48	-7.17
220		STOCK5S-86188	7594	-35.46		-1.14		-9.09	-7.22	-4.64	-2.9		-5.93	-4.54
221		STOCK5S-81149	7525	-35.45	-1.77	-2.62		-7.82	-6.33	-4.62	-0.08		-4.96	-7.25
222		STOCK2S-41127	1247	-35.44	-0.12	-4.17		-8.57	-5.56	-5.8			-5.2	-6.02
223		STOCK5S-64732	7377	-35.43				-8.64	-7.8	-5.3	-0.83		-6.34	-6.52
224		STOCK1S-25950	262	-35.41		-3.87		-7.02	-5.56	-5.42	-7.24		-6.3
225		STOCK3S-41428	3483	-35.41	-2.5			-8.51	-8.02	-4.92	-6.09		-5.37
226		STOCK6S-44949	8201	-35.39	-2.15			-8.7	-6.37	-5.18			-6.04	-6.95
227		STOCK5S-52180	7311	-35.39				-7.14	-6.76	-5.09	-7.65		-5.16	-3.59
228		STOCK1S-47983	315	-35.38		-3.61		-8.11	-7.43	-3.79	-7.08		-5.36
229		STOCK5S-96213	7766	-35.35	-1.58			-8.46	-5.69	-4.06	-2.95		-5.66	-6.95
230		STOCK1S-95525	563	-35.34				-6.85	-5.81	-5.1	-6.15		-5.85	-5.58
231		STOCK3S-27288	3072	-35.32		-0.05		-6.73	-6.64	-4.87	-6.67		-6.35	-4.01
232		STOCK5S-91737	7680	-35.31	-0.32	-3.15		-8.85	-5.48	-4.67			-5.17	-7.67
233		STOCK6S-20260	7972	-35.28		-3.08		-8.08	-6.47	-4.41			-5.45	-7.79
234		STOCK5S-74725	7475	-35.28				-8.5	-8.26	-5.56			-7.03	-5.93
235		STOCK2S-10197	607	-35.28	-1.63			-7.9	-6.97	-4.26	-6.35		-6.37	-1.8
236		STOCK6S-54075	8859	-35.25		-4.34		-9.32	-4.02	-5.11			-6.22	-6.24
237		STOCK5S-50274	7301	-35.25	-0.58			-7.88	-7.1	-4.9	-6.67		-4.97	-3.15
238		STOCK5S-60463	7345	-35.23	-2.23			-8.78	-5.76	-5.62			-5.75	-7.09
239		STOCK1S-85758	484	-35.23				-7.54	-6.65	-4.33	-7.03		-5.57	-4.11
240		STOCK5S-72290	7443	-35.21	-3.3			-8.48	-5.22	-5.47			-5.74	-7
241		STOCK5S-82666	7541	-35.16	-1.38			-8.81	-6.12	-4.98			-7.15	-6.72
242		STOCK2S-42276	1293	-35.14	-0.71	-0.67		-7.69	-7.17	-3.97	-3.81		-5.16	-5.96
243		STOCK6S-44153	8143	-35.11				-7.94	-6.31	-3.62	-5.12		-5.91	-6.21
244		STOCK2S-42276	1292	-35.09	-0.71	-0.67		-7.64	-7.17	-3.97	-3.81		-5.16	-5.96
245		STOCK3S-84099	4546	-35.09				-8.33	-8.02	-5.6	-6.77		-6.37
246		STOCK2S-83349	2515	-35.06				-7.9	-7.04	-5.86	-5.52		-5.79	-2.95
247		STOCK6S-51173	8625	-35.06				-8.77	-8.15	-4.93	-7.2		-6.01
248		STOCK2S-32252	999	-35.03	-0.96	-3.82		-7.57	-6.2	-5.91			-5.26	-5.31
249		STOCK5S-83952	7555	-35.02	-0.37			-8.47	-7.18	-5.31			-6.18	-7.51
250		STOCK4S-63612	6170	-35.02	-2.53			-8.57	-7.35	-5.35	-5.49		-5.73
251		STOCK2S-38513	1168	-35.01	-1.91			-8.43	-7.25	-5.26	-5.91		-6.25
252		STOCK2S-28740	879	-34.98				-7.24	-6.48	-4.13	-6.36		-5.4	-5.37
253		STOCK6S-36178	8085	-34.91	-1.09			-7.36	-7.41	-5.08	-5.59		-4.38	-4
254		STOCK5S-84252	7561	-34.9		-5.08		-8.56	-5.35	-4.45			-5.61	-5.85
255		STOCK6S-37900	8106	-34.89	-0.28			-7.37	-6.43	-4.57	-6.24		-5.08	-4.92
256		STOCK2S-38872	1182	-34.88		-7.38		-8.27	-5.04	-4.7			-5.27	-4.22
257		STOCK1S-93556	546	-34.86				-8.15	-8.05	-5	-7.53		-6.13
258		STOCK1S-46489	303	-34.84	-0.48	-1.41		-8.32	-6.46	-5.13			-6.09	-6.95
259		STOCK4S-53496	6012	-34.84		-6.66		-6.9	-5.89	-4.51	-6.34		-4.54
260		STOCK4S-35163	5831	-34.83	-1.68			-7.91	-7.37	-4.52	-5.74		-5.24	-2.37
261		STOCK2S-05453	586	-34.82	-0.64			-7.06	-6.95	-4.2	-5.34		-5.93	-4.7
262		STOCK5S-58568	7331	-34.81	-1.86	-1.96		-7.32	-7.23	-3.99	-1.43		-5.06	-5.96
263		STOCK3S-46549	3619	-34.8	-1.96			-7.65	-5.34	-4.67	-3.28		-5.6	-6.3
264		STOCK5S-82206	7533	-34.73	-2.3			-8.64	-6.43	-4.58			-6.07	-6.71
265		STOCK5S-84226	7559	-34.71	-1.5			-8.66	-5.86	-5.91			-6.02	-6.76
266		STOCK2S-33316	1043	-34.61	-4.05	-0.23		-7.8	-5.75	-6.1			-5.42	-5.26
267		STOCK5S-89285	7656	-34.54	-0.27			-8.31	-7.14	-5.04	-5.35		-6.66	-1.77
268		STOCK5S-74419	7467	-34.52	-2.06			-8.01	-7.17	-5.13	-0.36		-5.27	-6.52
269		STOCK1S-09175	148	-34.51	-3.34			-6.39	-5.84	-3.62	-6.77		-4.83	-3.72
270		STOCK2S-32252	1000	-34.49	-0.42	-3.82		-7.57	-6.2	-5.91			-5.26	-5.31
271		STOCK2S-05545	588	-34.48				-7.41	-6.36	-4.62	-6.3		-5.12	-4.67
272		STOCK5S-34224	7223	-34.48	-0.57			-7.84	-6.26	-4.35	-5.64		-5.85	-3.97
273		STOCK5S-76696	7495	-34.47	-2.19			-9.32	-6.26	-4.42			-5.52	-6.76
274		STOCK6S-53463	8803	-34.44		-4.22		-7.49	-0.81	-1.9	-7.79		-6.17	-6.06
275		STOCK4S-51020	5967	-34.37				-7.48	-6.3	-4.9	-8.87		-6.82
276		STOCK4S-02293	5347	-34.35	-2.59			-7.39	-6.75	-3.55	-3.13		-5.51	-5.43
277		STOCK4S-02293	5348	-34.35	-2.59			-7.39	-6.75	-3.55	-3.13		-5.51	-5.43
278		STOCK5S-88890	7648	-34.32	-1.73	-3.02		-8.07	-5.21	-5.02			-6.07	-5.2
279		STOCK3S-95257	5247	-34.31				-7.21	-6.8	-3.31	-7.07		-5.37	-4.55
280		STOCK5S-72185	7441	-34.3	-2.23	-0.46		-8.15	-5.74	-5.31			-5.76	-6.65
281		STOCK5S-08258	6694	-34.27	-2.17			-8.25	-7.34	-5.38	-4.8		-6.33
282		STOCK6S-22489	7990	-34.26				-9.46	-5.22	-5.58	-1.44		-4.94	-7.62
283		STOCK2S-48459	1538	-34.26	-1.65			-8.02	-7.43	-5.56			-5.99	-5.61
284		STOCK2S-48459	1539	-34.26	-1.65			-8.02	-7.43	-5.56			-5.99	-5.61
285		STOCK5S-79780	7519	-34.25		-2.85		-7.64	-7.02	-4.21	-1.41		-4.75	-6.37
286		STOCK6S-48591	8443	-34.22		-4.08		-7.32	-4.91	-4.49	-6.88		-4.54	-2
287		STOCK5S-51826	7307	-34.19		-4.79		-7.22	-6.27	-4.62	-5.91		-5.38
288		STOCK2S-91363	2669	-34.14				-6.91	-6.85	-4.63	-6.55		-5.38	-3.82
289		STOCK2S-54764	1745	-34.12				-7.43	-7.58	-5.49	-2.65		-5.28	-5.69
290		STOCK5S-70507	7419	-34.08	-1.23			-8.07	-6.72	-6.39			-5.55	-6.12
291		STOCK3S-93745	5139	-34.06	-0.57			-7.63	-6.62	-4.76	-6.87		-5.8	-1.81
292		STOCK2S-47864	1508	-34.05				-8.94	-6.34	-5.69	-7.82		-5.26
293		STOCK5S-94536	7738	-34.02	-0.23			-8.3	-6.29	-5.39	-2.38		-5.9	-5.53
294		STOCK1S-23102	252	-33.97		-1.63		-6.14	-6.54	-4.23	-7.19		-4.23	-4.01
295		STOCK3S-79048	4190	-33.91	-0.26			-6.75	-6.52	-5.33	-7.44		-4.99	-2.62
296		STOCK5S-92553	7708	-33.81		-2.93		-8.5	-6.07	-4.9			-6.24	-5.17
297		STOCK6S-22899	7996	-33.79				-7.39	-6.96	-3.7	-4.49		-5.9	-5.35
298		STOCK6S-20091	7966	-33.78				-7.61	-5.29	-5.31	-4.18		-5.21	-6.18
299		STOCK6S-34553	8066	-33.76	-1.18			-7.35	-6.98	-4.68	-1.18		-4.71	-7.68
300		STOCK2S-57512	1839	-33.76				-7.75	-7.65	-4.24	-7.16		-5.34	-1.62
301		STOCK2S-38224	1162	-33.75				-7.65	-7.23	-3.49	-3.76		-4.96	-6.66
302		STOCK2S-37121	1136	-33.69				-6.88	-6.07	-2.79	-6.93		-5.03	-5.99
303		STOCK5S-85815	7586	-33.65	-1.33	-1.93		-7.68	-6.29	-3.7			-5.75	-6.97
304		STOCK2S-39765	1198	-33.65	-0.95			-7.58	-7.34	-3.64	-4.68		-5.1	-4.36
305		STOCK1S-47983	313	-33.65		-1.92		-7.51	-7.2	-4.24	-6.56		-6.22
306		STOCK3S-50900	3655	-33.62				-9.27	-7.93	-5.52	-4.08		-6.82
307		STOCK2S-81401	2438	-33.54	-1			-9.18	-5.24	-4.99			-5.13	-8
308		STOCK6S-45814	8280	-33.53				-8.89	-6.22	-5.16	-3.74		-4.8	-4.72
309		STOCK4S-16119	5520	-33.5	-0.36			-7.44	-6.57	-5.21	-6.53		-5.43	-1.96
310		STOCK4S-16119	5521	-33.49	-0.36			-7.44	-6.56	-5.21	-6.53		-5.43	-1.96
311		STOCK2S-14983	630	-33.47				-7.41	-7.09	-4.51	-5.46		-6.1	-2.9
312		STOCK2S-54764	1746	-33.43				-7.43	-6.89	-5.49	-2.65		-5.28	-5.69
313		STOCK3S-46326	3617	-33.41				-8.07	-7.47	-4.25	-8.21		-5.41
314		STOCK6S-41236	8120	-33.39	-0.26			-7.2	-7.09	-6.1	-6.21		-4.92	-1.61
315		STOCK3S-47015	3624	-33.37	-2.56			-7.37	-6.42	-4.48	-5.42		-5.02	-2.1
316		STOCK5S-93705	7726	-33.36	-1.31			-8.23	-6.3	-3.69	-2.45		-3.87	-7.51
317		STOCK2S-39765	1199	-33.36	-0.95			-7.29	-7.34	-3.64	-4.68		-5.1	-4.36
318		STOCK5S-67985	7393	-33.35		-1.49		-7.62	-6.56	-4.44		-0.07	-6.07	-7.1
319		STOCK4S-68219	6266	-33.35				-8.74	-7.22	-4.58	-5.1		-4.47	-3.24
320		STOCK1S-79808	442	-33.34				-7.18	-7.04	-5.21	-5.52		-4.92	-3.47
321		STOCK6S-47409	8378	-33.33		-3.89		-7.19	-6.89	-3.28	-6.65		-5.43
322		STOCK5S-70858	7421	-33.32	-2.45			-8.37	-5.23	-4.49			-5.8	-6.98
323		STOCK6S-37863	8104	-33.32				-8.13	-6.72	-3.79	-6.47		-4.37	-3.84
324		STOCK2S-06936	598	-33.32		-2.46		-8.11	-8.43	-3.55	-4.8		-5.97
325		STOCK1S-92521	540	-33.29				-7.18	-6.8	-5.12	-7.68		-6.51
326		STOCK4S-47850	5959	-33.28				-8.26	-7.29	-4.86	-7.06		-5.81
327		STOCK2S-06936	597	-33.27		-2.31		-8.05	-8.34	-3.53	-5.06		-5.98
328		STOCK5S-78845	7509	-33.22	-0.72			-8.27	-6.36	-4.94			-6.4	-6.53
329		STOCK2S-49398	1607	-33.22				-7.2	-6.86	-4.45	-5.86		-5.8	-3.05
330		STOCK6S-53296	8785	-33.19				-8.47	-6	-4.98	-8.28		-5.46
331		STOCK1S-47983	314	-33.17		-3.07		-7.66	-8.01	-3.8	-5.3		-5.33
332		STOCK1S-05425	82	-33.15	-2.81			-6.04	-5.35	-3.82	-6.48		-4.23	-4.42
333		STOCK5S-78249	7501	-33.14	-1.14			-8.24	-5.82	-4.99			-6.19	-6.76
334		STOCK5S-86902	7608	-33.06	-0.19			-8.92	-7.21	-5.89			-3.53	-7.32
335		STOCK4S-06785	5407	-33.06		-2.79		-8.25	-6.58	-3.51	-0.78		-5.58	-5.57
336		STOCK6S-53296	8786	-33.06	-2.35			-8.46	-7.65	-4.14	-6.43		-4.03
337		STOCK6S-55871	8965	-33.05	-1.42	-0.84		-8.78	-6.13	-4.03			-5.58	-6.27
338		STOCK4S-27429	5647	-33.03		-1.67		-8.12	-6.25	-5			-5.1	-6.89
339		STOCK5S-88627	7646	-33.03	-0.96			-8.63	-8.15	-5.76			-5.41	-4.12
340		STOCK6S-33584	8060	-32.99	-1.21			-9.21	-6.03	-5.6			-4.55	-6.39
341		STOCK6S-29970	8034	-32.94		-3.91		-7.11	-4.8		-7.27		-6.03	-3.82
342		STOCK2S-43430	1342	-32.94				-8.59	-7.11	-5.02	-5.77		-6.45
343		STOCK1S-01014	15	-32.93		-3.15		-6.75	-6.43	-3.62	-7.05		-5.27	-0.66
344		STOCK2S-47197	1489	-32.93		-2.74		-7.8	-6.18	-5.03	-5.35		-5.83
345		STOCK1S-56812	341	-32.9	-0.43	-3.11		-6.91	-5.88	-4.8	-6.73		-5.04
346		STOCK6S-55217	8927	-32.87		-2.43		-7.59	-7.12	-3.79	-6.68		-5.26
347		STOCK5S-86758	7606	-32.86	-2.73			-8.9	-3.17	-5.12			-6	-6.94
348		STOCK4S-27429	5648	-32.86		-1.67		-8.12	-6.08	-5			-5.1	-6.89
349		STOCK6S-36985	8096	-32.85				-7.77	-6.58	-3.97	-4.21		-3.98	-6.34
350		STOCK2S-40257	1212	-32.75	-1.53			-8.22	-8.02	-3.8			-5.75	-5.43
351		STOCK2S-40257	1213	-32.75	-1.53			-8.22	-8.02	-3.8			-5.75	-5.43
352		STOCK2S-53345	1695	-32.75				-7.94	-6.59	-5.9	-6.72		-5.6
353		STOCK6S-31981	8050	-32.74				-6.95	-5.71	-3.99	-6.7		-5.35	-4.04
354		STOCK3S-51092	3662	-32.72	-1.15			-8.01	-5.31	-5.29	-1.63		-5.35	-5.98
355		STOCK5S-71121	7425	-32.71		-4		-8.16	-5.75	-4.76			-5.53	-4.51
356		STOCK2S-12666	617	-32.71				-7.58	-6.63	-4.21	-5.63		-5.82	-2.84
357		STOCK6S-45049	8207	-32.69				-7.68	-7.15	-5.2	-5.53		-4.91	-2.22
358		STOCK4S-59476	6099	-32.67				-8.71	-7.63	-5.94	-3.96		-6.43
359		STOCK6S-52928	8732	-32.66				-8.82	-7.18	-3.83	-6.59		-6.24
360		STOCK2S-34823	1096	-32.65		-2.7		-7.89	-6.56	-3.47			-5.62	-6.41
361		STOCK6S-37457	8100	-32.64	-0.52			-8.66	-6.23	-4.53			-5.96	-6.74
362		STOCK2S-34823	1095	-32.6		-2.7		-7.89	-6.51	-3.47			-5.62	-6.41
363		STOCK3S-99768	5293	-32.56	-0.55	-0.87		-8.53	-6.57	-4.61			-5.04	-6.39
364		STOCK5S-95170	7754	-32.53		-2.57		-8.72	-4.65	-3.64	-0.63		-5.77	-6.55
365		STOCK1S-56812	344	-32.48		-5.04		-6.39	-4.73	-4.58	-7.08		-4.66
366		STOCK2S-43391	1339	-32.44	-0.72	-1.32		-7.45	-6.9	-4.52			-5.14	-6.39
367		STOCK2S-30081	921	-32.44	-1.31	-2.61		-7.41	-6	-3.96			-5.04	-6.11
368		STOCK2S-30081	922	-32.44	-1.31	-2.61		-7.41	-6	-3.96			-5.04	-6.11
369		STOCK6S-45238	8235	-32.43				-8.14	-6.98	-3.36	-7.55		-6.4
370		STOCK2S-47988	1534	-32.41	-1.69			-8.12	-5.98	-4.64			-5.68	-6.3
371		STOCK2S-47988	1535	-32.41	-1.69			-8.12	-5.98	-4.64			-5.68	-6.3
372		STOCK5S-92921	7714	-32.4		-0.26		-8.93	-6.64	-4.02			-5.5	-7.05
373		STOCK5S-67694	7391	-32.39				-8.38	-7.06	-5.35			-5.03	-6.57
374		STOCK5S-11477	6791	-32.39		-2.47		-7.83	-6.2	-4.16	-6.18		-5.55
375		STOCK5S-94135	7732	-32.38		-4.83		-9.13	-5.03	-4.1			-4.41	-4.88
376		STOCK1S-51566	327	-32.38		-2.01	-4.76	-4.74	-4.31	-2.58	-4.97	-0.62	-3.79	-4.6
377		STOCK2S-06936	596	-32.38		-1.82		-7.71	-7.61	-4.28	-4.9		-6.06
378		STOCK5S-86948	7610	-32.34	-2.33			-7.87	-6.93	-5.28	-4.28		-5.65
379		STOCK1S-07154	112	-32.34	-4.07			-6.43	-5.91	-4.12	-6.88		-4.93
380		STOCK3S-99768	5294	-32.32	-0.55	-0.87		-8.53	-6.33	-4.61			-5.04	-6.39
381		STOCK4S-78836	6465	-32.32				-8.63	-6.33	-4.6	-1.56		-5.69	-5.51
382		STOCK2S-10960	609	-32.32	-2.88	-2.9		-5.95	-6.07	-4.01	-6.66		-3.85
383		STOCK2S-48531	1542	-32.31				-8.47	-5.22	-5.73	-6.37		-6.52
384		STOCK2S-43391	1338	-32.29	-0.72	-1.32		-7.42	-6.78	-4.52			-5.14	-6.39
385		STOCK2S-41430	1261	-32.27	-1.98	-1.58		-8.87	-6.07	-3.83			-4.67	-5.27
386		STOCK5S-85101	7571	-32.22	-1.12			-8.67	-5.19	-4.26			-6.1	-6.88
387		STOCK2S-42670	1326	-32.2	-3.3	-0.87		-7.55	-6.71	-3.3			-5.49	-4.98
388		STOCK2S-42670	1327	-32.2	-3.3	-0.87		-7.55	-6.71	-3.3			-5.49	-4.98
389		STOCK4S-34236	5780	-32.09	-4.37			-7.86	-5.51	-3.78			-4.24	-6.33
390		STOCK4S-34236	5781	-32.09	-4.37			-7.86	-5.51	-3.78			-4.24	-6.33
391		STOCK4S-65822	6247	-32.09	-0.25	-2.03		-8.8	-5.64	-4.85			-4.69	-5.83
392		STOCK2S-44041	1361	-32.06		-2.41		-7.95	-6.55	-3.61			-5.29	-6.25
393		STOCK2S-44041	1360	-32.05		-2.41		-7.94	-6.55	-3.61			-5.29	-6.25
394		STOCK2S-41430	1260	-32.04	-1.75	-1.58		-8.87	-6.07	-3.83			-4.67	-5.27
395		STOCK2S-34907	1099	-32.04				-8.13	-7.87	-5.17	-6.79		-4.08
396		STOCK4S-68754	6276	-32.02				-7.26	-7.68	-4.43	-3.64		-4.45	-4.56
397		STOCK5S-71348	7435	-32.02				-8.24	-6.53	-5	-6.21		-6.04
398		STOCK3S-31035	3158	-32	-1.64			-8.95	-7.52	-5.59	-0.24		-6.09	-1.97
399		STOCK3S-52668	3678	-31.99	-1.3	-2.06		-8.59	-6.01	-4.93			-5.08	-4.02
400		STOCK4S-33195	5764	-31.99				-8.76	-6.42	-4.58	-6.69		-5.54
401		STOCK2S-27468	854	-31.98				-8.02	-6.7	-5.36	-6.75		-5.15
402		STOCK5S-96342	7768	-31.94				-7.33	-7.06	-4.67	-6.91		-5.97
403		STOCK5S-92036	7694	-31.93				-9.02	-4.64	-5.86	-2.85		-6.03	-3.53
404		STOCK2S-48531	1548	-31.92				-8.69	-5.02	-5.97	-6.27		-5.97
405		STOCK5S-61911	7357	-31.92		-4.76		-7.01	-4.77	-4.24	-5.75		-5.39
406		STOCK5S-65856	7383	-31.91	-1.8			-8.51	-5.26	-4.44			-5.41	-6.49
407		STOCK3S-20659	2981	-31.87				-7.97	-6.1	-7.03	-5.64		-5.13
408		STOCK5S-89944	7660	-31.85	-1.64			-8.61	-4.59	-4.74			-5.94	-6.33
409		STOCK3S-44455	3597	-31.85		-3.21		-6.71	-5.52	-4.55	-7.26		-4.6
410		STOCK5S-60706	7349	-31.84	-2.13			-8.03	-5.17	-4.72			-4.71	-7.08
411		STOCK2S-06252	594	-31.82				-7	-7.11	-4.32	-3.37		-5.81	-4.21
412		STOCK2S-38513	1166	-31.82	-0.4			-7.97	-6.09	-4.28	-7.62		-5.46
413		STOCK5S-91584	7676	-31.8				-8.15	-6.34	-5.51			-5.66	-6.14
414		STOCK5S-91758	7682	-31.78				-8.71	-5.94	-5.61			-5.83	-5.69
415		STOCK2S-82817	2479	-31.74	-1.38			-8.7	-6.15	-4.26			-7.13	-4.12
416		STOCK2S-54329	1715	-31.73		-1.56		-8.31	-5.68	-3.63			-6.17	-6.38
417		STOCK4S-06785	5406	-31.72		-2.79		-8.2	-5.29	-3.51	-0.78		-5.58	-5.57
418		STOCK6S-47409	8377	-31.72				-7.71	-6.35	-5.05	-7.6		-5.01
419		STOCK2S-54329	1716	-31.71		-1.56		-8.29	-5.68	-3.63			-6.17	-6.38
420		STOCK2S-31558	961	-31.69				-8.16	-7.19	-4.66			-5.3	-6.38
421		STOCK2S-47864	1507	-31.68				-8.24	-6.62	-3.93	-7.15		-5.74
422		STOCK2S-32295	1003	-31.66		-5.88		-7.92	-3.76	-4.48			-4.89	-4.73
423		STOCK4S-50961	5965	-31.6				-7.92	-7.51	-5.22	-4.87		-6.08
424		STOCK5S-75402	7483	-31.59				-8.05	-6.44	-5.49			-5.45	-6.16
425		STOCK2S-42383	1300	-31.59				-8.51	-8.48	-3.88	-4.91		-5.81
426		STOCK6S-53296	8784	-31.59				-8.85	-6.41	-4.46	-6.68		-5.19
427		STOCK1S-18375	224	-31.58				-7.83	-6.41	-3.82	-7.98		-5.54
428		STOCK4S-59476	6100	-31.57				-9.12	-8.49	-5.15	-3.65		-5.16
429		STOCK1S-56812	342	-31.56		-3.04		-6.84	-5.38	-4.45	-7.07		-4.78
430		STOCK2S-36597	1134	-31.54		-2.4	-4.63	-4.66		-3.46	-4.69	-3.65	-3.52	-4.53
431		STOCK5S-66254	7385	-31.53				-8.39	-7.03	-5.53			-5.73	-4.85
432		STOCK4S-30593	5740	-31.5				-10.25	-2.8	-4.48			-7.23	-6.74
433		STOCK6S-55344	8929	-31.49				-8.36	-5.11	-5.19	-6.68		-6.15
434		STOCK6S-15450	7866	-31.49		-2.54		-7.83	-5.73	-4.26	-5.86		-5.27
435		STOCK2S-31043	941	-31.48	-1.79			-7.89	-5.88	-5.36	-1.51		-4.29	-4.76
436		STOCK4S-71399	6339	-31.47				-9.4	-2.4	-6.11			-7.42	-6.14
437		STOCK1S-86185	491	-31.47	-3.18			-7.1	-7.35	-4.4			-4.9	-4.54
438		STOCK6S-43240	8131	-31.46				-7.65	-6.6	-4.19	-2.54		-5.58	-4.9
439		STOCK6S-14930	7856	-31.45				-8.16	-5.64	-4.91	-5.43		-5.44	-1.87
440		STOCK2S-31043	942	-31.43	-1.74			-7.89	-5.88	-5.36	-1.51		-4.29	-4.76
441		STOCK1S-46003	299	-31.43				-7.69	-7.12	-5.41	-5.24		-5.97
442		STOCK5S-75522	7487	-31.42	-1.95			-7.63	-5.35	-4.47			-5.3	-6.72
443		STOCK2S-40980	1240	-31.42				-8.29	-6.51	-3.75	-7.04		-5.83
444		STOCK6S-19193	7942	-31.4	-0.36			-7.32	-6.04	-5.42	-3.06		-4.72	-4.48
445		STOCK2S-47197	1488	-31.39		-1.85		-8.31	-7.63	-4.99	-3.1		-5.51
446		STOCK3S-84277	4570	-31.36				-7.42	-6.66	-4.44	-7.41		-5.43
447		STOCK2S-24491	707	-31.34				-8.3	-7.64	-4.87	-3.47		-7.06
448		STOCK2S-24408	690	-31.31				-8.29	-7	-4.99	-4.13		-6.9
449		STOCK6S-53429	8800	-31.27				-8.89	-5.38	-4.56			-7.17	-5.27
450		STOCK5S-78809	7507	-31.26	-0.85			-8.25	-6.81	-4.16			-5.08	-6.11
451		STOCK2S-54608	1735	-31.24		-1.82		-7.98	-5.37	-3.69			-5.89	-6.49
452		STOCK2S-54608	1736	-31.24		-1.82		-7.98	-5.37	-3.69			-5.89	-6.49
453		STOCK1S-40636	279	-31.24	-3.51			-6.55	-4.8	-3.76	-7.45		-5.17
454		STOCK2S-47864	1511	-31.23				-9.28	-4.51	-3.69	-7.48		-6.27
455		STOCK5S-93906	7730	-31.2		-0.14		-9.22	-6.01	-4.47			-5.49	-5.87
456		STOCK5S-82655	7539	-31.19				-8.22	-6.33	-4.52			-5.56	-6.56
457		STOCK6S-49611	8535	-31.19				-8.27	-6.92	-3.35	-7.71		-4.94
458		STOCK5S-88027	7632	-31.18				-8.65	-5.72	-4.18			-6.05	-6.58
459		STOCK2S-52587	1669	-31.17				-7.56	-6.71	-5.7			-5.41	-5.79
460		STOCK4S-42903	5897	-31.17	-2.04			-7.69	-4.61	-6.06	-2.46		-5.39	-2.92
461		STOCK1S-02572	48	-31.17	-0.18	-1.92		-5.82	-5.51	-4.02	-6.74		-4.44	-2.54
462		STOCK6S-44513	8173	-31.17		-3.82		-8.84	-6.63	-4.97			-5.68	-1.23
463		STOCK6S-47409	8376	-31.16				-7.5	-6.77	-5.03	-6.21		-5.65
464		STOCK5S-93325	7720	-31.14				-8.87	-7.49	-4.54			-5.44	-4.8
465		STOCK3S-82083	4410	-31.14				-8.46	-8.04	-5.15	-3.71		-5.78
466		STOCK5S-79857	7521	-31.12				-7.9	-6.2	-4.77			-6.16	-6.09
467		STOCK6S-54569	8891	-31.12		-2.56		-7.09	-6.46	-3.27	-6.96		-4.78
468		STOCK5S-86995	7616	-31.1				-7.94	-6.88	-6.28			-4.87	-5.13
469		STOCK5S-88239	7638	-31.07	-0.16			-8.02	-6.8	-6.03			-5.99	-4.07
470		STOCK5S-94843	7744	-31.06				-8.66	-5.1	-5.69			-5.58	-6.03
471		STOCK5S-94276	7734	-31.05	-0.58			-8.59	-6.62	-3.65	-1.28		-5.64	-4.69
472		STOCK5S-93589	7724	-31.04				-8.51	-7.71	-4.26			-3.85	-6.71
473		STOCK3S-13288	2894	-31.03				-6.96	-6.33	-3.52	-6.28		-5.34	-2.6
474		STOCK5S-79021	7513	-31.02				-8.3	-6.85	-4.59			-4.71	-6.57
475		STOCK2S-66614	2074	-31				-8.15	-7.08	-4.05	-7.02		-4.7
476		STOCK2S-47120	1476	-30.98				-8.41	-7.12	-1.7	-7.74		-6.01
477		STOCK3S-63207	3820	-30.97	-1.65	-2.71	-5.65	-5.64	-4.96		-5.96		-4.4
478		STOCK5S-73841	7463	-30.96	-1.12			-7.87	-4.56	-4.2			-5.78	-7.43
479		STOCK2S-52587	1670	-30.93				-7.56	-6.47	-5.7			-5.41	-5.79
480		STOCK3S-56650	3719	-30.92				-8.6	-7.29	-4.74	-3.81		-6.48
481		STOCK5S-47252	7270	-30.9				-7.98	-7.11	-3.78	-3.87		-3.54	-4.62
482		STOCK3S-38270	3387	-30.89	-0.87	-1.33		-8.23	-5.67	-4.42	-0.49		-6.91	-2.97
483		STOCK5S-94651	7740	-30.88	-0.68			-8.21	-5.18	-3.76	-0.07		-5.29	-7.69
484		STOCK4S-75915	6419	-30.84				-7.66	-6.92	-4.78	-6.03		-5.45
485		STOCK3S-96085	5249	-30.83				-7.96	-4.98	-6.16			-5.68	-6.05
486		STOCK3S-96085	5250	-30.82				-7.96	-4.97	-6.16			-5.68	-6.05
487		STOCK5S-89785	7658	-30.81				-8.49	-6.9	-5.23			-5.73	-4.46
488		STOCK3S-32596	3208	-30.81	-1.27			-8.52	-6.46	-4.6	-3.86		-6.1
489		STOCK4S-65535	6237	-30.8	-2.5			-8.41	-6.43	-4.52			-5.71	-3.23
490		STOCK5S-95084	7752	-30.79				-8.36	-7.01	-4.36			-3.9	-7.16
491		STOCK4S-27303	5643	-30.79	-2.78			-9.47	-0.15	-5.6			-6.36	-6.43
492		STOCK5S-71273	7431	-30.77				-8.63	-7.34	-4.32	-4.17		-6.31
493		STOCK6S-51289	8637	-30.76	-3.56			-7.97	-6.66	-3.62			-6.69	-2.26
494		STOCK6S-06506	7806	-30.76	-1.62			-7.4	-6.73	-5.43	-3.95		-5.1	-0.53
495		STOCK5S-87775	7628	-30.75				-8.41	-4.41	-4.6			-6.16	-7.17
496		STOCK3S-94483	5188	-30.75	-1.07			-8.08	-4.11	-4.81			-5.6	-7.08
497		STOCK3S-41467	3487	-30.74				-8.17	-6.61	-4.54			-5.56	-5.86
498		STOCK6S-38764	8111	-30.74				-8.49	-7.5	-3.98	-3.3		-6.56	-0.91
499		STOCK2S-66162	2049	-30.74				-8.67	-6.07	-3.72	-6.33		-5.95
500		STOCK5S-71273	7432	-30.74				-8.46	-6.97	-5.54	-4.53		-5.24
501		STOCK4S-72160	6341	-30.74				-7.02	-6.34	-5.14	-7.6		-4.64
502		STOCK5S-86398	7598	-30.73	-0.13			-9.12	-6.2	-4.26			-4.19	-6.83
503		STOCK2S-32340	1005	-30.71	-1.75	-0.9		-8.25	-4.84	-4.49			-5.44	-5.04
504		STOCK6S-54459	8885	-30.7				-8.29	-6.17	-4.96	-2.01		-7.03	-2.24
505		STOCK5S-83790	7553	-30.69				-8.2	-5.2	-5.01			-5.49	-6.79
506		STOCK6S-18887	7930	-30.69				-8.23	-5.97	-4.2	-6.91		-5.38
507		STOCK6S-30833	8044	-30.68		-1.72		-7.65	-5.14		-6.48		-6.45	-3.24
508		STOCK2S-28064	873	-30.66		-3.6		-7.4	-5.05	-3.67			-4.99	-5.95
509		STOCK2S-28064	874	-30.66		-3.6		-7.4	-5.05	-3.67			-4.99	-5.95
510		STOCK2S-72500	2249	-30.63				-7.54	-7.6	-5.37	-3.94		-6.18
511		STOCK6S-53742	8841	-30.62				-7.9	-6.49	-2.85	-0.41		-6.35	-6.62
512		STOCK3S-76335	4021	-30.61				-8.19	-7.15	-4.01	-6.19		-5.07
513		STOCK5S-82607	7537	-30.59				-8.57	-4.79	-4.32			-5.81	-7.1
514		STOCK2S-27471	859	-30.59	-3.59			-8.13	-5.22	-4.1			-5.64	-3.91
515		STOCK2S-45260	1380	-30.57	-0.33	-1.49		-7.73	-6.08	-3.1			-5.52	-6.32
516		STOCK2S-45260	1381	-30.57	-0.33	-1.49		-7.73	-6.08	-3.1			-5.52	-6.32
517		STOCK6S-20090	7964	-30.57				-9.16	-3.94	-5.52	-1.57		-5.79	-4.59
518		STOCK5S-87766	7624	-30.57				-7.85	-7.93	-4.5	-4.57		-5.72
519		STOCK6S-42801	8123	-30.56				-7.8	-4.95	-4.68	-0.98		-5.68	-6.47
520		STOCK5S-55200	7324	-30.54		-2.45		-7.83	-4.13	-3.08	-6.62		-6.35	-0.08
521		STOCK2S-46638	1468	-30.5	-0.11	-0.03		-7.91	-6.34	-3.41			-5.76	-6.94
522		STOCK5S-85738	7582	-30.5				-8.65	-6.23	-4.85	-0.31		-3.64	-6.82
523		STOCK2S-74454	2299	-30.5				-7.92	-6.67	-4.29	-5.87		-5.75
524		STOCK5S-91869	7686	-30.47		-0.68		-8.74	-5.19	-4.59			-4.04	-7.23
525		STOCK4S-69821	6280	-30.45				-8.17	-6.14	-4.76	-1		-5.75	-4.63
526		STOCK2S-35836	1119	-30.43		-3.82		-8.87	-3.72	-4.51			-4.92	-4.59
527		STOCK6S-19237	7946	-30.39				-8.66	-5.92	-5.94	-5		-4.87
528		STOCK1S-46003	301	-30.37				-7.93	-7.12	-4.41	-4.56		-6.35
529		STOCK5S-94521	7736	-30.35				-8.58	-5.73	-3.61	-1.38		-3.9	-7.15
530		STOCK5S-87771	7626	-30.35				-8.5	-6.47	-6.29			-5.35	-3.74
531		STOCK1S-77307	428	-30.33				-9.16	-4.03	-4.51			-5.24	-7.39
532		STOCK2S-41193	1252	-30.33				-7.67	-5.99	-4.54	-6.93		-5.2
533		STOCK2S-46638	1469	-30.32	-0.11	-0.03		-7.73	-6.34	-3.41			-5.76	-6.94
534		STOCK2S-26390	794	-30.32				-7.67	-6.43	-5.34	-5.19		-5.69
535		STOCK6S-31633	8046	-30.29		-5.11		-6.91	-0.32		-6.67		-6.23	-5.05
536		STOCK5S-78797	7505	-30.28	-0.12			-8.51	-4.9	-5.23	-1.95		-6.05	-3.52
537		STOCK6S-47809	8384	-30.27				-8.67	-3.17	-6.35			-5	-7.08
538		STOCK5S-87661	7622	-30.27				-9.08	-7.09	-4.93	-0.45		-4.94	-3.78
539		STOCK6S-17584	7902	-30.26				-7.95	-6.27	-4.83	-5.73		-5.48
540		STOCK1S-87216	503	-30.25				-7.67	-4.72	-4.79			-5.53	-7.54
541		STOCK4S-83575	6534	-30.24	-0.4			-7.47	-6.75	-3.84	-0.53		-5.35	-5.9
542		STOCK4S-83575	6535	-30.24	-0.4			-7.47	-6.75	-3.84	-0.53		-5.35	-5.9
543		STOCK6S-17082	7900	-30.24		-0.08		-8.46	-6.36	-4.18	-6.15		-5.01
544		STOCK6S-01492	7792	-30.23				-7.38	-6.85	-4.4	-6.16		-5.44
545		STOCK2S-52829	1677	-30.2	-1.98			-8.12	-6.08	-3.18			-4.71	-6.13
546		STOCK2S-52829	1678	-30.2	-1.98			-8.12	-6.08	-3.18			-4.71	-6.13
547		STOCK2S-26926	810	-30.19		-0.38		-7.31	-6.39	-3.36	-0.85		-5.34	-6.56
548		STOCK2S-26926	809	-30.18		-0.38		-7.3	-6.39	-3.36	-0.85		-5.34	-6.56
549		STOCK6S-15811	7868	-30.15				-7.7	-6.52	-4.24	-5.92		-5.77
550		STOCK4S-80576	6501	-30.07				-8.71	-6.55	-4.88			-6.78	-3.15
551		STOCK4S-33195	5763	-30.06				-9.05	-7.5	-5.21	-1.78		-6.52
552		STOCK1S-05507	85	-30.04				-7.13	-4.74	-5.34	-7.84		-4.99
553		STOCK4S-44051	5899	-30.02				-7.86	-6.96	-6.8			-5.21	-3.19
554		STOCK2S-48545	1558	-30.01	-0.83			-6.88	-7.1	-4.04	-2.22		-4.79	-4.15
555		STOCK2S-48545	1559	-30.01	-0.83			-6.88	-7.1	-4.04	-2.22		-4.79	-4.15
556		STOCK2S-42081	1288	-30				-8.4	-7.23	-4.06	-4.54		-5.77
557		STOCK2S-15294	635	-29.98				-7.87	-7.11	-4.67	-5.03		-5.18	-0.12
558		STOCK5S-71098	7423	-29.97				-8.14	-6.79	-5.23			-5.7	-4.11
559		STOCK6S-16314	7884	-29.97				-7.86	-6.71	-4.18	-6.09		-5.13
560		STOCK6S-30726	8042	-29.93		-5.57		-7.3	-0.83		-7.27		-6.09	-2.87
561		STOCK6S-20507	7976	-29.91	-0.55			-7.52	-5.8	-4.33			-4.8	-6.91
562		STOCK3S-44455	3596	-29.91		-3.42		-6.95	-3.49	-4.02	-7.3		-4.73
563		STOCK6S-30021	8036	-29.9		-5.01		-6.94			-7.3		-5.66	-4.99
564		STOCK3S-42052	3511	-29.9				-10.17	-5.17	-4.37			-6.72	-3.47
565		STOCK5S-84081	7557	-29.89	-0.68			-7.07	-7.22	-5.66	-4.39		-4.87
566		STOCK5S-79339	7517	-29.87				-8.22	-6.07	-4.56			-5.06	-5.96
567		STOCK2S-46011	1420	-29.87		-2.86		-7.63	-6.32	-3.55			-5.08	-4.43
568		STOCK2S-46011	1421	-29.87		-2.86		-7.63	-6.32	-3.55			-5.08	-4.43
569		STOCK4S-80939	6503	-29.87				-8.8	-6.59	-5.32	-3.38		-5.78
570		STOCK3S-28638	3096	-29.86				-8.03	-7.23	-6.1	-3.05		-5.45
571		STOCK4S-18938	5534	-29.84				-9.36	-3.84	-4.44			-5.76	-6.44
572		STOCK6S-38235	8108	-29.83		-2.59		-8.49	-3.32	-4.88			-5.53	-5.02
573		STOCK2S-77840	2346	-29.83				-8.43	-6.18	-3.98	-5.53		-5.71
574		STOCK1S-51030	324	-29.82				-7.88	-7.21	-4.82	-5.69		-4.22
575		STOCK5S-92109	7698	-29.8				-8.15	-5.83	-4.15			-5.92	-5.75
576		STOCK2S-52178	1659	-29.77		-1.44		-7.99	-6.09	-3.8			-4.53	-5.92
577		STOCK2S-52178	1660	-29.77		-1.44		-7.99	-6.09	-3.8			-4.53	-5.92
578		STOCK6S-46036	8307	-29.72	-1.69			-7.84	-6.59	-4.35	-1.98		-5.23	-2.04
579		STOCK2S-47864	1512	-29.71				-8.89	-2.32	-5.2	-8.03		-5.27
580		STOCK3S-51085	3660	-29.68				-9.58	-8.5	-4.72			-6.88
581		STOCK6S-17931	7908	-29.68				-8.66	-4.69	-5.31	-5.92		-5.1
582		STOCK6S-44022	8141	-29.67				-7.59	-7.07	-5.7	-3.6		-5.71
583		STOCK6S-19606	7954	-29.66				-7.63	-5.08	-4.4			-5.4	-7.15
584		STOCK1S-89898	522	-29.65				-10.3	-6.39	-6.34			-6.62
585		STOCK6S-44261	8147	-29.64				-7.57	-6.86	-3.36	-6.6		-5.25
586		STOCK6S-51727	8667	-29.62	-0.55			-8.68	-5.8	-4.89	-3.2		-6.5
587		STOCK3S-25723	3048	-29.61				-7.33	-6.94	-4.5			-5.34	-5.5
588		STOCK3S-50900	3654	-29.61				-8.69	-8.75	-5.9			-6.27
589		STOCK5S-92797	7712	-29.6				-6.77	-5.67	-4.12	-7.05		-5.99
590		STOCK6S-44981	8203	-29.6				-7.92	-6.66	-3.6	-5.82		-5.6
591		STOCK3S-22711	3007	-29.58				-8.94	-8.2	-5.86			-6.58
592		STOCK3S-93886	5148	-29.57				-9.38	-8.17	-5.55			-6.47
593		STOCK2S-37729	1142	-29.54				-8.07	-5.32	-5.02	-5.23		-5.9
594		STOCK5S-64884	7379	-29.52	-1.24			-8.51	-3.07	-4.56			-5.89	-6.25
595		STOCK2S-24408	691	-29.51				-8.81	-6	-4.55	-3.27		-6.88
596		STOCK5S-87056	7618	-29.51				-7.82	-6.09	-4.02	-6.22		-5.36
597		STOCK5S-86102	7590	-29.5				-7.86	-7.01	-4.96			-5.88	-3.79
598		STOCK6S-45426	8247	-29.5				-8.57	-7.73	-6.55			-6.65
599		STOCK2S-36348	1127	-29.48				-8.4	-4.95	-4.28	-6.57		-5.28
600		STOCK6S-47280	8358	-29.47				-8.18	-6.33	-4.22	-4.88		-5.86
601		STOCK1S-84636	474	-29.42		-0.49		-7.43	-4.73	-4.56			-5.85	-6.36
602		STOCK3S-47959	3636	-29.42				-8.45	-8.72	-6.22			-6.03
603		STOCK4S-36414	5857	-29.42				-6.91	-5.19	-5.09	-7.04		-5.19
604		STOCK5S-17082	6974	-29.42				-8.39	-8.35	-3.58	-4.22		-4.88
605		STOCK5S-04285	6601	-29.41				-8.77	-7.33	-3.78			-4.52	-5.01
606		STOCK2S-32666	1013	-29.4		-2.82		-8.11	-4.69	-3.72			-4.07	-5.99
607		STOCK2S-32666	1014	-29.4		-2.82		-8.11	-4.69	-3.72			-4.07	-5.99
608		STOCK2S-42383	1302	-29.4				-8.36	-8.52	-5.99	-1.71		-4.82
609		STOCK2S-62455	1979	-29.39				-7.71	-6.83	-4.89	-4.5		-5.46
610		STOCK3S-02123	2794	-29.37				-8.52	-7.85	-6.94			-6.06
611		STOCK5S-93520	7722	-29.34				-8.57	-6.37	-3.89			-4.18	-6.33
612		STOCK6S-13323	7846	-29.33	-0.47			-7.69	-6.72	-4.59	-4.26		-5.6
613		STOCK2S-55293	1767	-29.32				-7.93	-4.25	-3.75			-6.45	-6.94
614		STOCK2S-55293	1768	-29.32				-7.93	-4.25	-3.75			-6.45	-6.94
615		STOCK5S-86447	7602	-29.32				-8.94	-5.92	-4.52			-5.45	-4.49
616		STOCK3S-96823	5263	-29.3		-3		-7.28	-5.42	-4.64			-5.8	-3.16
617		STOCK3S-96823	5264	-29.3		-3		-7.28	-5.42	-4.64			-5.8	-3.16
618		STOCK4S-29364	5706	-29.27				-8.01	-7.25	-3.88	-4.61		-5.52
619		STOCK4S-29364	5707	-29.27				-8.01	-7.25	-3.88	-4.61		-5.52
620		STOCK6S-44513	8174	-29.25				-8.56	-5.88	-3.74			-5.99	-5.08
621		STOCK2S-52252	1667	-29.25				-8.04	-8.24	-5.68	-2.3		-4.99
622		STOCK3S-85277	4616	-29.23	-2.64			-9.29	-6.75	-3.97			-6.58
623		STOCK1S-85016	477	-29.23				-8.9	-7.76	-6.51			-6.06
624		STOCK4S-08263	5431	-29.19		-0.46		-8.02	-5.54	-4.42			-5.15	-5.6
625		STOCK3S-89242	4858	-29.18				-10.44	-8.18	-5.28			-5.28
626		STOCK3S-78059	4128	-29.18				-9.89	-9.15	-5.22			-4.92
627		STOCK3S-51572	3666	-29.16	-0.78			-8.07	-5.57	-4.63	-3.64		-4.65	-1.82
628		STOCK4S-30945	5742	-29.15	-3.03			-7.61	-5.27	-6.2			-5.05	-1.99
629		STOCK4S-30945	5743	-29.15	-3.03			-7.61	-5.27	-6.2			-5.05	-1.99
630		STOCK5S-47252	7269	-29.15				-8.07	-6.82	-4.76	-4.42		-5.08
631		STOCK4S-08263	5430	-29.14		-0.46		-7.97	-5.54	-4.42			-5.15	-5.6
632		STOCK2S-48531	1543	-29.14				-9.46	-5.76	-4.63	-3.4		-5.89
633		STOCK6S-36530	8088	-29.13				-8.32	-4.13	-4.16			-6.16	-6.36
634		STOCK3S-83703	4523	-29.12				-9.08	-8.11	-5.23			-6.7
635		STOCK5S-92341	7706	-29.11				-8.16	-4.06	-4.57	-6.81		-5.51
636		STOCK2S-48531	1544	-29.09				-9.15	-3.03	-4.65	-6.16		-6.1
637		STOCK3S-26360	3054	-29.09				-8.52	-8.49	-6.25			-5.83
638		STOCK2S-66162	2048	-29.07				-9.29	-7.38	-5.19	-1.11		-6.1
639		STOCK3S-43777	3562	-29.06				-9.08	-4.04	-4.9	-4.71		-6.33
640		STOCK2S-46612	1458	-29.06				-8.05	-7.05	-4.99	-2.83		-6.14
641		STOCK6S-15811	7870	-29.06				-7.45	-5.67	-4.52	-5.99		-5.43
642		STOCK1S-62019	360	-29.05				-7.94	-3.88	-3.66	-8.15		-5.42
643		STOCK2S-00830	567	-29.04				-8.77	-6.73	-5.53			-6.94	-1.07
644		STOCK2S-52692	1673	-29.03		-0.05		-7.78	-6.47	-3.49			-5.44	-5.8
645		STOCK2S-52692	1674	-29.03		-0.05		-7.78	-6.47	-3.49			-5.44	-5.8
646		STOCK5S-32181	7213	-29.03	-0.6			-8.12	-4.46	-4.52	-3.36		-6.39	-1.58
647		STOCK6S-46082	8310	-29.02		-5.12		-7.63	-3		-6		-4.27	-3
648		STOCK2S-81526	2440	-28.99				-9.78	-4.94	-4.39			-6.23	-3.65
649		STOCK5S-61225	7353	-28.98				-8.45	-5.41	-4.74			-4.25	-6.13
650		STOCK6S-48716	8453	-28.98		-3.64		-8.39	-7.37	-4.13			-5.45
651		STOCK3S-77303	4093	-28.98	-1.68			-8.42	-8.55	-5			-5.33
652		STOCK5S-84491	7563	-28.95				-8.43	-4.65	-4.89			-3.94	-7.04
653		STOCK6S-47316	8374	-28.93				-8.75	-6.95	-5.66	-1.3		-5.31	-0.96
654		STOCK4S-12387	5470	-28.93				-8.08	-6.77	-4.45	-3.47		-6.16
655		STOCK5S-65610	7381	-28.9	-0.69			-7.56	-6.5	-5.27			-5.13	-3.75
656		STOCK1S-69953	403	-28.9	-1.82			-8.03	-5.6	-4.48			-5.68	-3.29
657		STOCK1S-00684	6	-28.89		-3.57		-5.33	-4.46	-0.32	-5.67	-1.75	-3.98	-3.81
658		STOCK2S-30405	934	-28.89				-9.04	-8.58	-5.57			-5.7
659		STOCK2S-32464	1007	-28.87				-8.49	-4.13	-4.62			-5.56	-6.07
660		STOCK2S-67223	2083	-28.86				-7.63	-6.83	-5.41	-3.74		-5.25
661		STOCK5S-30909	7209	-28.85	-2.53			-7.85	-6.51	-4.15	-2.13		-5.68
662		STOCK6S-47555	8380	-28.84				-8.92	-7.4	-4.92			-6.84	-0.76
663		STOCK2S-10960	610	-28.84	-1.71	-2.07		-6.06	-5.75	-3.57	-6.07		-3.61
664		STOCK2S-46193	1438	-28.82				-8.82	-5.35	-5.1	-3.39		-6.16
665		STOCK5S-88092	7634	-28.78				-7.96	-6.51	-3.64			-5.75	-4.92
666		STOCK3S-76335	4020	-28.78				-9.67	-7.39	-5.64			-6.08
667		STOCK2S-31949	967	-28.77		-1.85		-7.75	-4.9	-3.59			-4.77	-5.91
668		STOCK2S-31949	968	-28.77		-1.85		-7.75	-4.9	-3.59			-4.77	-5.91
669		STOCK5S-92716	7710	-28.77				-8.11	-6.46	-3.71			-5.72	-4.77
670		STOCK2S-40105	1209	-28.76	-2.05	-1.13		-7.59	-4.43	-3.48			-4.53	-5.55
671		STOCK3S-47598	3632	-28.75	-0.24	-1.51		-7.68	-5.49	-5.44			-4.53	-3.86
672		STOCK6S-39533	8114	-28.74	-0.46			-8.08	-2.32	-5.45			-4.89	-7.54
673		STOCK3S-25723	3049	-28.74	-2.01			-6.86	-6.97	-3.33			-4.44	-5.13
674		STOCK2S-65739	2038	-28.7				-8.38	-7.69	-5.85			-6.78
675		STOCK2S-25253	761	-28.7				-7.84	-6.78	-5.18	-3.05		-5.85
676		STOCK2S-88457	2643	-28.7				-8.61	-8.22	-5.99	-0.31		-5.57
677		STOCK2S-42383	1301	-28.69				-8.79	-5.63	-3.76	-5.53		-4.98
678		STOCK1S-83846	469	-28.65				-8.38	-8.16	-6.23			-5.88
679		STOCK2S-56372	1811	-28.64				-7.54	-5.68	-3.72			-5.45	-6.25
680		STOCK2S-56372	1812	-28.64				-7.54	-5.68	-3.72			-5.45	-6.25
681		STOCK2S-99121	2753	-28.64				-8.77	-5.73	-4.98	-5.79		-3.37
682		STOCK2S-37729	1141	-28.63				-9.02	-5.47	-4.56	-3.21		-6.37
683		STOCK2S-55536	1774	-28.63				-7.39	-7.14	-4.27	-4.79		-5.04
684		STOCK2S-45575	1396	-28.62	-1.08			-7.68	-7	-3.52			-4.38	-4.96
685		STOCK2S-45575	1397	-28.62	-1.08			-7.68	-7	-3.52			-4.38	-4.96
686		STOCK5S-92264	7704	-28.62				-9.05	-5.46	-4.39			-5.41	-4.31
687		STOCK3S-80420	4292	-28.62				-8.99	-6.49	-4.56	-2.32		-6.26
688		STOCK1S-65232	371	-28.61				-6.35	-6.46	-3.33	-5.92		-5.15	-1.4
689		STOCK2S-99755	2766	-28.61				-8.35	-7.59	-6.34			-6.33
690		STOCK3S-43777	3567	-28.61				-9.15	-7.49	-5.42	-1.1		-5.45
691		STOCK6S-44261	8145	-28.61				-7.43	-6.85	-1.69	-8.09		-4.55
692		STOCK1S-46003	300	-28.61				-8.38	-8.31	-3.28	-4.4		-4.24
693		STOCK2S-40105	1208	-28.58	-1.87	-1.13		-7.59	-4.43	-3.48			-4.53	-5.55
694		STOCK4S-33881	5778	-28.57				-7.92	-7.83	-5.33			-7.49
695		STOCK6S-27282	8026	-28.54				-7.28	-3.81	-4.45			-6.12	-6.88
696		STOCK2S-66274	2056	-28.54				-8.95	-8.3	-5.21			-6.08
697		STOCK2S-77860	2353	-28.53				-8.99	-2.21	-4.07			-5.47	-7.79
698		STOCK2S-26745	801	-28.53	-2.08			-9.42		-5.86			-6.22	-4.95
699		STOCK5S-91880	7688	-28.5				-7.87	-5.72	-4.47			-6	-4.44
700		STOCK6S-16108	7879	-28.5				-9.72	-6.25	-3.59	-1.62		-4.53	-2.79
701		STOCK2S-43854	1344	-28.5				-8.88	-6.68	-5.21	-1.7		-6.03
702		STOCK6S-17926	7906	-28.49				-9.34	-4.62	-4.07			-5.43	-5.03
703		STOCK1S-79341	436	-28.49				-9.27	-7.58	-4.7			-6.94
704		STOCK3S-94789	5198	-28.49				-8.8	-8.16	-5.49			-6.04
705		STOCK2S-44803	1372	-28.48		-2.33		-7.77	-3.61	-3.52			-5.41	-5.84
706		STOCK2S-44803	1373	-28.48		-2.33		-7.77	-3.61	-3.52			-5.41	-5.84
707		STOCK5S-85523	7580	-28.48				-8.69	-7.52	-4.19			-6.03	-2.05
708		STOCK2S-23597	667	-28.48				-9.59	-8.24	-4.52			-6.13
709		STOCK2S-47864	1516	-28.48				-7.55	-5.49	-4.14	-5.73		-5.57
710		STOCK5S-94819	7742	-28.47				-8.47	-5.8	-4.25			-5.5	-4.45
711		STOCK5S-71273	7433	-28.47				-7.78	-6.63	-4.25	-1.58		-6.16	-2.07
712		STOCK5S-63158	7363	-28.45				-8.32	-5.3	-3.92			-4.15	-6.76
713		STOCK1S-95078	556	-28.45				-8.64	-7.55	-5.62	-2.56		-4.08
714		STOCK6S-26388	8022	-28.44				-7.41	-5.93	-3.76	-1.55		-4.4	-5.39
715		STOCK6S-16650	7894	-28.44				-9.2	-6.38	-3.67			-6.48	-2.71
716		STOCK6S-05861	7802	-28.43				-8.75	-4.08	-4.51			-5.26	-5.83
717		STOCK2S-46600	1451	-28.43				-8.02	-5.8	-3.41	-6.79		-4.41
718		STOCK3S-93886	5149	-28.41				-9.06	-7.91	-5.16			-6.28
719		STOCK3S-81965	4392	-28.39				-9.39	-7.74	-5.25			-6.01
720		STOCK3S-80900	4329	-28.39				-8.31	-8.63	-5.74			-5.71
721		STOCK3S-72763	3930	-28.39				-8.83	-7.62	-6.79			-5.15
722		STOCK1S-16164	213	-28.39	-1.93			-6.08	-6.06	-3.32	-7		-4
723		STOCK2S-56073	1801	-28.38	-3.19			-8.27	-2	-3.85			-5.18	-5.89
724		STOCK4S-14506	5509	-28.37				-9.21	-7.02	-5.97			-6.17
725		STOCK2S-26140	784	-28.35				-8.47	-8.05	-5.74			-6.09
726		STOCK3S-47186	3626	-28.34				-8.69	-8.49	-5.03			-6.13
727		STOCK6S-28687	8032	-28.33				-7.11	-5.6	-3.89			-5.75	-5.98
728		STOCK4S-44051	5900	-28.33				-7.61	-6.63	-3.49	-3.87		-3.78	-2.95
729		STOCK5S-78853	7511	-28.33				-7.74	-6.38	-4.93	-4.02		-5.26
730		STOCK6S-47280	8362	-28.31				-9.07		-4.66	-8.64		-5.94
731		STOCK6S-43318	8133	-28.29				-8.81	-5.93	-3.84	-3.25		-6.46
732		STOCK5S-17082	6973	-28.29				-9	-8.36	-5.49			-5.44
733		STOCK3S-39382	3411	-28.28				-9.55	-6.34	-6.08			-6.31
734		STOCK2S-29712	901	-28.27				-7.51	-5.48	-4.84			-4.91	-5.53
735		STOCK2S-29712	902	-28.27				-7.51	-5.48	-4.84			-4.91	-5.53
736		STOCK2S-88992	2652	-28.26				-7.82	-7.86	-4.07	-3.5		-5.01
737		STOCK2S-30312	929	-28.24		-2.29		-7.62	-5.26	-3.84			-5.06	-4.17
738		STOCK3S-92580	5073	-28.24				-9.63	-7.63	-4.68			-6.3
739		STOCK3S-81213	4366	-28.23				-7.58	-7.66	-3.28	-3.92		-5.79
740		STOCK3S-37136	3350	-28.23				-7.28	-6.38	-4.35	-5.03		-5.19
741		STOCK5S-72371	7445	-28.22	-1.88			-6.85	-6.06	-4.18			-5.27	-3.98
742		STOCK3S-89725	4891	-28.22				-8.79	-6.67	-6			-6.76
743		STOCK3S-68670	3885	-28.22				-9.38	-6.26	-5.99			-6.59
744		STOCK5S-68513	7399	-28.2				-7.47	-5.31	-4.66			-4.93	-5.83
745		STOCK2S-30312	930	-28.2		-2.29		-7.58	-5.26	-3.84			-5.06	-4.17
746		STOCK2S-47864	1506	-28.17				-8.38	-4.01	-4.52	-5.36		-5.9
747		STOCK3S-43187	3524	-28.17				-9.15	-7.41	-5.74			-5.87
748		STOCK6S-09483	7812	-28.15	-0.29			-7.93	-6.72	-5.31	-0.05		-5.76	-2.09
749		STOCK2S-52833	1681	-28.13				-8.55	-8.38	-4.48			-6.72
750		STOCK2S-24408	692	-28.13				-8.51	-4.45	-4.92	-4.48		-5.77
751		STOCK6S-32104	8052	-28.11				-8.47	-5.99	-3.88			-5.22	-4.55
752		STOCK3S-95082	5223	-28.1				-8.63	-6.61	-6.37			-6.49
753		STOCK2S-55590	1779	-28.09				-8.25	-7.64	-5.97			-6.23
754		STOCK5S-54173	7321	-28.09				-6.73	-5.43	-4.16	-6.5		-5.27
755		STOCK5S-74968	7481	-28.08				-7.62	-6.29	-4.24	-0.86		-6.4	-2.67
756		STOCK3S-08528	2861	-28.08				-7.98	-8.51	-5.88			-5.71
757		STOCK2S-53481	1702	-28.06				-8.41	-8.13	-4.77			-6.75
758		STOCK2S-77513	2343	-28.05				-9.01	-3.16	-4.5			-6.44	-4.94
759		STOCK5S-83304	7551	-28.05				-8.17	-5.6	-4.52			-5.71	-4.05
760		STOCK3S-34594	3262	-28.04				-8.22	-8.22	-4.49			-7.11
761		STOCK2S-35667	1110	-28.04				-8.77	-8.11	-5.17			-5.99
762		STOCK5S-09080	6707	-28.03				-9.13	-7.73	-5.29			-5.88
763		STOCK2S-22490	656	-28.02				-7.53	-6.6	-3.34	-3.59		-4.87	-2.09
764		STOCK2S-99121	2752	-28.01				-9.09	-6.25	-4.58	-1.97		-6.12
765		STOCK3S-90247	4907	-27.98				-9.25	-7.08	-5.94			-5.71
766		STOCK6S-44559	8193	-27.97				-10.25	-6.41	-5.06			-6.25
767		STOCK3S-89535	4877	-27.96				-7.59	-6.81	-6.37			-7.19
768		STOCK3S-97674	5269	-27.95				-7.34	-5.48	-4.39			-4.67	-6.07
769		STOCK3S-97674	5270	-27.95				-7.34	-5.48	-4.39			-4.67	-6.07
770		STOCK3S-31255	3162	-27.95				-8.4	-5.33	-4.38	-0.78		-6.51	-2.55
771		STOCK3S-92113	5032	-27.95				-9.56	-6.62	-5.5			-6.27
772		STOCK6S-50800	8619	-27.95				-8.58	-7.45	-6.62	-0.22		-5.08
773		STOCK5S-72880	7453	-27.94				-8.22	-5.51	-4.42			-4.82	-4.97
774		STOCK1S-66566	375	-27.94		-2.51		-6.28	-2.6	-4.85	-7		-4.7
775		STOCK3S-81094	4351	-27.93				-10.04	-6.26	-5.8			-5.83
776		STOCK3S-89284	4867	-27.92				-9.01	-8.07	-4.52			-6.32
777		STOCK6S-12238	7838	-27.91				-7.23	-5.76	-3.53			-5.59	-5.8
778		STOCK5S-91952	7690	-27.91	-0.96			-7.84	-6.3	-4.53			-6.11	-2.17
779		STOCK3S-76555	4036	-27.91				-8.94	-7.93	-5.06			-5.98
780		STOCK2S-38542	1170	-27.9				-7.4	-5.26	-3.67			-5.61	-5.96
781		STOCK2S-38542	1171	-27.9				-7.4	-5.26	-3.67			-5.61	-5.96
782		STOCK5S-58753	7333	-27.89				-7.94	-6.82	-4.78	-3.38		-4.97
783		STOCK5S-74968	7479	-27.88				-7.55	-6.08	-3.92	-2.05		-6.4	-1.88
784		STOCK5S-83263	7549	-27.87				-7.9	-6.14	-4.97			-3.78	-5.08
785		STOCK2S-51143	1643	-27.86				-8.45	-8.7	-4.39			-6.32
786		STOCK3S-94789	5201	-27.86				-8.8	-8.14	-5.63			-5.29
787		STOCK6S-41173	8118	-27.85				-7.64	-6.41	-3.55			-5.89	-4.36
788		STOCK5S-96481	7770	-27.84				-9.09	-4.34	-4.48			-6.18	-3.75
789		STOCK5S-78519	7503	-27.83				-7.53	-4.88	-4.09	-1.66		-5.54	-4.13
790		STOCK2S-47120	1478	-27.83				-7.84	-7.66	-5.26	-1.46		-5.27	-0.34
791		STOCK4S-85461	6539	-27.83				-9.09	-7.16	-3.31	-4.22		-4.05
792		STOCK5S-71755	7437	-27.82				-7.94	-4.75	-5.07			-4.86	-5.2
793		STOCK3S-79794	4245	-27.81				-8.58	-6.52	-6.13			-6.58
794		STOCK3S-83254	4505	-27.8				-8.9	-8.37	-4.01			-6.52
795		STOCK3S-89542	4882	-27.79				-9.07	-6.34	-5.82			-6.56
796		STOCK1S-18375	225	-27.79				-7.53	-5.59	-3.55	-5.9		-5.22
797		STOCK5S-86410	7600	-27.78				-8.51	-4.35	-3.92			-5.47	-5.53
798		STOCK2S-66614	2075	-27.78				-8	-7.07	-4.01	-3.24		-5.46
799		STOCK3S-83096	4457	-27.78				-8.98	-8	-5.64			-5.16
800		STOCK2S-49157	1601	-27.78				-7.54	-6.56	-4.83	-4.15		-4.7
801		STOCK6S-18022	7910	-27.77				-8.9	-0.82	-6.11			-4.74	-7.2
802		STOCK5S-92169	7702	-27.77				-7.92	-3.79	-5.03			-5.22	-5.81
803		STOCK3S-79893	4253	-27.77				-9.36	-5.23	-6.03			-7.15
804		STOCK2S-41659	1281	-27.75				-8.78	-8.16	-5.56			-5.25
805		STOCK6S-25772	8008	-27.73				-7.97	-3.98	-4.04			-4.95	-6.79
806		STOCK5S-05797	6629	-27.72				-8.23	-7.7	-4.92			-6.87
807		STOCK3S-43674	3553	-27.72				-9.36	-7.58	-4.91			-5.87
808		STOCK5S-14191	6862	-27.71				-9.47	-6.69	-5.73			-5.82
809		STOCK5S-52288	7313	-27.7				-8.65	-7.8	-4.64			-6.61
810		STOCK6S-05276	7798	-27.69		-0.36		-7.91	-4.81	-4.26			-5.94	-4.41
811		STOCK3S-51495	3664	-27.68				-8.69	-8.88	-4.25			-5.86
812		STOCK5S-92018	7692	-27.66				-8.47	-6.4	-4.16			-5.97	-2.66
813		STOCK1S-93921	549	-27.66		-0.17		-6.42	-5.74	-4.22	-6.73		-4.38
814		STOCK3S-79900	4261	-27.65				-8.83	-5.84	-6.17			-6.81
815		STOCK2S-37814	1158	-27.65				-7.95	-9.08	-4.09			-6.53
816		STOCK3S-32220	3185	-27.65				-8.68	-7.65	-5.53			-5.79
817		STOCK4S-90108	6572	-27.63				-6.59	-5.23	-3.93	-6.46		-5.42
818		STOCK1S-50912	319	-27.62				-8.86	-7.27	-5.22			-6.27
819		STOCK3S-77252	4091	-27.62				-8.44	-7.55	-5.54			-6.09
820		STOCK4S-04123	5373	-27.61				-8.89	-6.43	-5.94			-6.35
821		STOCK5S-58046	7329	-27.61	-1.44			-8.44	-6.72	-4.55	-1.55		-4.91
822		STOCK5S-68417	7397	-27.58				-8.23	-6.74	-4.01	-1.74		-5.86	-1
823		STOCK5S-85229	7574	-27.58				-8.21	-6.94	-5.09	-1.54		-5.8
824		STOCK3S-32220	3187	-27.58				-8.96	-8.62	-4.48			-5.52
825		STOCK3S-52055	3672	-27.58				-8.09	-7.04	-4.39	-2.65		-5.41
826		STOCK1S-44504	293	-27.57		-1.26		-8.21	-4.71	-4.72			-5.97	-2.7
827		STOCK3S-76931	4068	-27.57				-9.44	-6.55	-5.79			-5.79
828		STOCK3S-27101	3068	-27.55				-8.44	-7.77	-6.62			-4.72
829		STOCK2S-96322	2719	-27.54				-8.43	-6.65	-5.9			-6.56
830		STOCK5S-23728	7126	-27.54				-9.08	-6.81	-5.41			-6.24
831		STOCK3S-35150	3289	-27.52				-8.74	-7.81	-5.84			-5.13
832		STOCK4S-33533	5771	-27.51				-9.69	-7.48	-5.36			-4.98
833		STOCK6S-11472	7828	-27.5				-7.94	-5.06	-4.75	-0.06		-7.35	-2.34
834		STOCK3S-36049	3327	-27.5				-8.39	-8.64	-4.28			-6.19
835		STOCK2S-22565	659	-27.5				-8.38	-7.87	-5.56			-5.69
836		STOCK2S-46076	1427	-27.5				-8.52	-7.67	-5.66			-5.65
837		STOCK3S-76931	4070	-27.49				-8.9	-8.63	-3.43			-6.53
838		STOCK4S-22696	5583	-27.49				-9.27	-6.89	-6.07			-5.26
839		STOCK5S-87655	7620	-27.48				-8.1	-5.7	-5.6			-5.36	-2.72
840		STOCK5S-17722	6984	-27.48				-8.28	-6.6	-5.82			-6.78
841		STOCK2S-27147	818	-27.48				-8.87	-7.43	-5.28			-5.9
842		STOCK6S-54160	8861	-27.46				-9.75	-3.72	-4.8			-4.36	-4.83
843		STOCK5S-34489	7226	-27.45		-1.97		-7.38	-3.32		-6.55		-4.25	-3.98
844		STOCK4S-19004	5539	-27.45				-7.45	-7.75	-5.08			-7.17
845		STOCK6S-14241	7848	-27.45	-2.37			-8.2	-5.45	-4.39			-7.04
846		STOCK2S-72446	2244	-27.44				-10.15	-5.38	-4.6			-7.31
847		STOCK6S-43412	8137	-27.43				-9.24	-0.76	-5.04			-5.76	-6.63
848		STOCK3S-21644	2992	-27.43				-7.86	-7.15	-3.91	-3.11		-5.4
849		STOCK1S-80815	449	-27.43				-8.28	-5.77	-5.2	-2.9		-5.28
850		STOCK4S-89498	6567	-27.42				-9.44	-7.8	-4.27			-5.91
851		STOCK5S-64630	7373	-27.41				-7.7	-5.84	-4.67			-5.77	-3.43
852		STOCK3S-95082	5222	-27.41				-8.98	-8.01	-4.51			-5.91
853		STOCK1S-20293	240	-27.41		-1.81		-6.6	-5.17	-2.5	-6.43		-4.9
854		STOCK3S-91194	4979	-27.4				-9.65	-6.22	-5.41			-6.12
855		STOCK2S-38804	1175	-27.39				-8.25	-8.08	-5.09			-5.97
856		STOCK3S-93309	5109	-27.39				-8.16	-5.65	-3.69	-4.07		-5.82
857		STOCK6S-44153	8144	-27.39				-7.75	-5.19	-3.6	-6.21		-4.64
858		STOCK3S-52251	3676	-27.38				-7.86	-8.32	-5.23			-5.97
859		STOCK5S-09130	6738	-27.37				-8.58	-7.6	-5.58			-5.61
860		STOCK6S-19420	7952	-27.35				-7.58	-5.75	-4			-5.95	-4.07
861		STOCK3S-93722	5133	-27.35				-8.62	-8.01	-4.7			-6.02
862		STOCK3S-84122	4549	-27.35				-9.39	-6.38	-5.89			-5.69
863		STOCK5S-91079	7670	-27.35	-2.2			-8.02	-5.96	-5.51			-5.66
864		STOCK2S-79870	2389	-27.34				-8.23	-7.25	-3.44	-1.76		-6.66
865		STOCK3S-76335	4019	-27.34				-9.08	-7.63	-4.91			-5.72
866		STOCK4S-66928	6257	-27.34				-7.93	-7.44	-4.27	-2.25		-5.45
867		STOCK1S-71475	410	-27.33				-7.53	-7.96	-6.54			-5.3
868		STOCK5S-70330	7413	-27.32				-7.71	-6.71	-4.46	-0.16		-6.26	-2.02
869		STOCK2S-29839	906	-27.32				-8.25	-6.5	-5.43			-7.14
870		STOCK3S-44885	3609	-27.32				-8.84	-7.34	-4.88	-0.33		-5.93
871		STOCK6S-44472	8158	-27.32				-9.43	-6.62	-5.47			-5.8
872		STOCK3S-35294	3297	-27.31				-8.54	-7.02	-5.8			-5.95
873		STOCK4S-08879	5434	-27.29				-8.89	-7.37	-4.9			-6.13
874		STOCK3S-75700	3985	-27.28				-7.36	-6.8	-5.52	-2.01		-5.59
875		STOCK6S-10214	7816	-27.27				-7.04	-6.19	-3.85	-0.41		-4.02	-5.76
876		STOCK4S-65656	6239	-27.27				-8.44	-7.5	-4.78			-6.55
877		STOCK3S-24833	3033	-27.26				-8.12	-7.23	-5.09			-6.82
878		STOCK2S-24491	708	-27.26				-7.87	-7.09	-3.46	-3.49		-5.35
879		STOCK6S-50445	8586	-27.25				-8.35	-7.91	-5.49			-5.5
880		STOCK6S-30336	8038	-27.24	-0.21			-9.31		-5.42			-5.67	-6.63
881		STOCK6S-19219	7944	-27.24				-7.29	-6.36	-4.14			-5.81	-3.64
882		STOCK2S-54546	1720	-27.23				-8.6	-5.95	-5.47			-7.21
883		STOCK2S-25253	760	-27.21				-8.81	-6.96	-5.48			-5.96
884		STOCK2S-59192	1882	-27.2				-7.56	-6.56	-2.83	-3.43		-5.34	-1.48
885		STOCK6S-51727	8668	-27.2				-8.84	-6.55	-6.12			-5.69
886		STOCK4S-29906	5721	-27.2				-8.91	-7.41	-5.49			-5.39
887		STOCK6S-32832	8056	-27.19				-7.97	-5.65	-3.72			-5.15	-4.7
888		STOCK2S-34182	1076	-27.19				-8.71	-7.69	-5.03			-5.76
889		STOCK6S-47064	8348	-27.18				-8.08	-7.57	-5.65			-5.88
890		STOCK5S-66759	7389	-27.18				-8.09	-6.23	-3.81	-3.62		-5.43
891		STOCK3S-22702	3005	-27.17				-8.44	-6.4	-6.43			-5.9
892		STOCK6S-16493	7886	-27.17				-7.8	-4.89	-3.87	-5.58		-5.03
893		STOCK2S-35231	1103	-27.16		-0.01		-7.67	-6.39	-3.87			-4.76	-4.46
894		STOCK2S-35231	1104	-27.16		-0.01		-7.67	-6.39	-3.87			-4.76	-4.46
895		STOCK2S-68777	2152	-27.16				-9.67	-6.36	-5.1			-6.03
896		STOCK3S-92113	5031	-27.15				-9.15	-6.49	-5.92			-5.59
897		STOCK6S-44480	8166	-27.15				-8.7	-7.3	-5.78			-5.37
898		STOCK3S-39426	3416	-27.15				-8.74	-8.19	-5.58			-4.64
899		STOCK5S-71927	7439	-27.14				-7.99	-4.5	-4.82			-5.2	-4.63
900		STOCK3S-91468	4995	-27.14				-9.29	-6.73	-4.9			-6.22
901		STOCK6S-19064	7939	-27.13				-8.8	-6.13	-4.22	-2.23		-5.75
902		STOCK5S-04285	6600	-27.12				-9.3	-6.69	-4.97			-6.16
903		STOCK6S-16301	7882	-27.11				-7.84	-3.23	-3.73			-5	-7.31
904		STOCK3S-37640	3368	-27.11				-9.07	-6.95	-5.27			-5.82
905		STOCK3S-91795	5024	-27.11				-9.53	-8.19	-3.77			-5.62
906		STOCK5S-37099	7243	-27.11	-2.1			-7.85	-6.64	-5.05			-5.47
907		STOCK3S-92467	5050	-27.1				-8.54	-8.15	-4.24			-6.17
908		STOCK3S-20567	2979	-27.06				-8.24	-7.3	-5.68			-5.84
909		STOCK2S-31137	946	-27.06				-8.11	-8.41	-5.52			-5.02
910		STOCK6S-32624	8054	-27.05				-8.31	-3.62	-5.77			-5.33	-4.02
911		STOCK6S-49042	8491	-27.05				-8.42	-7.57	-4.35			-6.71
912		STOCK2S-82102	2461	-27.05				-9.13	-6.4	-5.1			-6.42
913		STOCK2S-46193	1439	-27.04				-8.3	-6.9	-5.46			-6.38
914		STOCK6S-19064	7938	-27.04				-7.85	-4.66	-5.04	-3.3		-6.19
915		STOCK2S-47120	1477	-27.04				-9.15	-5.43	-3.72	-3.01		-5.73
916		STOCK2S-53912	1710	-27.03				-7.82	-7.31	-4.5			-7.4
917		STOCK3S-87425	4729	-27.03				-8.91	-6.5	-5.22			-6.4
918		STOCK2S-26390	793	-27.03				-8.1	-6.29	-4.11	-3.31		-5.22
919		STOCK3S-91591	5015	-27.02				-10.46	-6.53	-3.94			-6.09
920		STOCK2S-66274	2055	-27.02				-8.69	-7.74	-4.88			-5.71
921		STOCK4S-90108	6573	-27				-6.35	-4.8	-3.04	-6.42		-4.38	-2.01
922		STOCK2S-33437	1048	-27				-8.6	-8.61	-3.99			-5.8
923		STOCK5S-17099	6977	-26.98				-9.21	-5.73	-5.26			-6.78
924		STOCK3S-80900	4327	-26.97				-9.08	-6.32	-5.3			-6.27
925		STOCK3S-88720	4835	-26.97				-8.87	-5.66	-6.66			-5.78
926		STOCK2S-24746	721	-26.97				-8.56	-8.34	-4.47			-5.6
927		STOCK3S-85597	4647	-26.94				-8.28	-6.53	-5.91			-6.22
928		STOCK2S-74970	2306	-26.93				-8.05	-7.96	-5.01			-5.91
929		STOCK2S-36348	1125	-26.93				-8.6	-7.68	-4.85			-5.8
930		STOCK3S-75811	3998	-26.92				-9.41	-7.06	-3.71			-6.74
931		STOCK2S-47197	1490	-26.92				-8.81	-8.98	-4.22	-0.26		-4.65
932		STOCK5S-70502	7417	-26.91	-0.69			-8	-4.14	-4.01			-5.72	-4.35
933		STOCK6S-55003	8903	-26.91				-8.04	-7.15	-5.38			-6.34
934		STOCK2S-26390	792	-26.91				-7.59	-7.4	-4.11	-1.84		-5.97
935		STOCK2S-88992	2649	-26.91				-7.95	-6.43	-4.84	-1.92		-5.77
936		STOCK2S-71964	2234	-26.91				-7.99	-6.8	-3.54	-3.58		-5
937		STOCK3S-40158	3439	-26.9				-8.6	-6.28	-5.96			-6.06
938		STOCK4S-29598	5710	-26.9				-9.01	-7.1	-4.76			-6.03
939		STOCK2S-27257	828	-26.9				-8.8	-7.15	-5.12			-5.83
940		STOCK2S-53481	1704	-26.9				-9.01	-7.24	-3.76	-1.49		-5.4
941		STOCK3S-84512	4589	-26.87				-10.27	-5.83	-4.88			-5.89
942		STOCK2S-46612	1457	-26.86				-8.92	-7.1	-4.94			-5.9
943		STOCK6S-34553	8069	-26.86			-4.04	-6.75	-4.55	-3.61	-4.12		-3.79
944		STOCK2S-56309	1807	-26.85	-0.85			-7.23	-6.06	-3.63			-5.05	-4.03
945		STOCK2S-56309	1808	-26.85	-0.85			-7.23	-6.06	-3.63			-5.05	-4.03
946		STOCK2S-26140	786	-26.85				-8.58	-7.07	-4.95			-6.25
947		STOCK2S-66614	2073	-26.85				-7.99	-7.44	-5.91	-0.03		-5.48
948		STOCK1S-08951	142	-26.84				-6.55	-5.84	-2.17	-7.13		-5.15
949		STOCK6S-52151	8701	-26.83				-7.9	-3.62	-5.13			-5	-5.18
950		STOCK1S-01867	30	-26.83		-3.31		-5.28	-4.51	-4.56	-3.63		-5.54
951		STOCK2S-82736	2475	-26.83				-8.39	-7.59	-5.76			-5.09
952		STOCK5S-83140	7547	-26.82				-8.95	-6.77	-4.68			-6.42
953		STOCK2S-46600	1449	-26.81				-8.02	-7.12	-5.07			-6.6
954		STOCK6S-51289	8635	-26.8				-8.3	-6.98	-3.86	-2.21		-5.45
955		STOCK3S-06046	2843	-26.79				-9.11	-6.66	-4.73			-6.29
956		STOCK3S-86917	4697	-26.79				-8.6	-7.18	-5.33			-5.68
957		STOCK3S-62122	3810	-26.79	-2.85			-7.56	-6.69	-4.38			-5.31
958		STOCK3S-79159	4200	-26.79				-9.84	-5.48	-6.29			-5.18
959		STOCK6S-48921	8482	-26.79				-8.58	-7.94	-5.28			-4.99
960		STOCK4S-56532	6077	-26.79				-7.76	-7.63	-4.31	-2.45		-4.64
961		STOCK4S-13721	5481	-26.78				-9.85	-5.8	-4.78			-6.35
962		STOCK6S-15423	7864	-26.78				-7.53	-6.45	-3.74	-4.16		-4.9
963		STOCK4S-58872	6091	-26.76				-8.47	-7.54	-4.86			-5.89
964		STOCK1S-82880	465	-26.76				-6.95	-6.39	-1.85	-5.93		-5.64
965		STOCK5S-81370	7527	-26.75				-8.53	-4.51	-5.1			-5.67	-2.94
966		STOCK6S-18945	7932	-26.75				-8.52	-5.18	-6.32			-6.73
967		STOCK6S-48716	8454	-26.75	-0.23			-8.73	-5.39	-6.02			-6.38
968		STOCK4S-51027	5970	-26.75				-9.19	-7.11	-4.79			-5.66
969		STOCK3S-34594	3269	-26.75				-9.11	-8.1	-4.51			-5.03
970		STOCK6S-36725	8094	-26.74				-8.81	-2.17	-4.78			-5.74	-5.24
971		STOCK4S-10792	5448	-26.74				-7.92	-7.7	-4.43			-6.69
972		STOCK2S-53132	1691	-26.74				-8.59	-7.83	-4.56	-0.39		-5.37
973		STOCK2S-43933	1356	-26.74				-8.37	-8.64	-4.86	-0.27		-4.6
974		STOCK3S-88383	4792	-26.72				-9.45	-7.16	-3.73			-6.38
975		STOCK4S-29598	5711	-26.72				-8.69	-6.53	-5.43			-6.07
976		STOCK3S-28638	3097	-26.72				-8.38	-6.76	-5.42	-0.61		-5.55
977		STOCK5S-60264	7343	-26.7				-7.82	-5.39	-4.84			-6.68	-1.97
978		STOCK4S-17547	5525	-26.7				-8.47	-6.74	-4.61			-6.88
979		STOCK1S-84403	471	-26.7				-8.89	-6.78	-4.77			-6.26
980		STOCK6S-53469	8807	-26.7				-8.97	-6.86	-4.73			-6.14
981		STOCK2S-81532	2442	-26.69				-10	-3.87	-3.27			-5.66	-3.89
982		STOCK2S-46612	1459	-26.69				-8.25	-7.24	-4.54			-6.66
983		STOCK5S-21397	7058	-26.69				-9.09	-6.04	-5.62			-5.94
984		STOCK5S-29741	7203	-26.69				-7.9	-3.83	-4.81	-4.93		-5.22
985		STOCK5S-84748	7567	-26.68				-7.95	-5.6	-4.34			-5.85	-2.94
986		STOCK1S-43594	289	-26.67				-9.32	-6.42	-5.14			-5.79
987		STOCK2S-15242	632	-26.67				-6.89	-5.93	-3.67	-4.54		-5.64
988		STOCK3S-35787	3317	-26.67				-8.5	-7.43	-5.19			-5.55
989		STOCK5S-84723	7565	-26.66				-8.6	-7.59	-4.83			-5.64
990		STOCK5S-91791	7684	-26.65				-7.96	-4.65	-4.29			-6.09	-3.66
991		STOCK5S-70330	7411	-26.65				-8.01	-6.38	-4.75	-0.65		-6.86
992		STOCK4S-13721	5483	-26.65				-8.63	-6.1	-5.89			-6.03
993		STOCK2S-74454	2300	-26.65				-8.93	-7.89	-4.23			-5.6
994		STOCK3S-36049	3325	-26.65				-8.75	-8.14	-4.47			-5.29
995		STOCK6S-15347	7862	-26.64		-1.13		-7.58	-5.51	-4.17			-5.17	-3.08
996		STOCK2S-34668	1088	-26.64				-8.65	-6.56	-5.53			-5.9
997		STOCK5S-42639	7257	-26.63				-8.55	-3.76	-4.64			-6.52	-3.16
998		STOCK4S-96698	6580	-26.63				-9.32	-4.84	-6.2			-6.27
999		STOCK3S-40814	3473	-26.63				-8.26	-7.33	-5.11			-5.93
1.000		STOCK3S-90785	4955	-26.63				-9.75	-6.19	-5.47			-5.22
1.001		STOCK3S-30491	3122	-26.62				-8.35	-5.95	-4.46			-5.08	-2.78
1.002		STOCK5S-43043	7259	-26.62				-8.33	-6.11	-4.25	-1.27		-6.66
1.003		STOCK5S-75516	7485	-26.62	-0.83			-8.03	-6.08	-5.29			-6.39
1.004		STOCK2S-42439	1306	-26.62				-7.87	-6.4	-4.45	-2.07		-5.83
1.005		STOCK2S-84005	2525	-26.61				-7.99	-6.93	-5.99			-5.7
1.006		STOCK6S-47881	8388	-26.6				-7.79	-1.22	-5.09	-6.22		-6.28
1.007		STOCK2S-55105	1751	-26.6				-8.24	-6.91	-5.75			-5.7
1.008		STOCK2S-74454	2298	-26.59				-8.53	-6.43	-5.56			-6.07
1.009		STOCK6S-48455	8435	-26.59				-8.43	-7.52	-4.98			-5.66
1.010		STOCK4S-64823	6214	-26.57				-8.31	-7.05	-5.13			-6.08
1.011		STOCK2S-27636	864	-26.57				-8.57	-7.84	-4.4			-5.76
1.012		STOCK3S-87933	4753	-26.57				-9.14	-7.29	-4.9			-5.24
1.013		STOCK2S-31387	953	-26.57				-8.41	-7.78	-5.16			-5.22
1.014		STOCK6S-18541	7922	-26.56	-1.04	-0.06		-8.2	-5.08	-3.96			-4.89	-3.33
1.015		STOCK2S-33437	1047	-26.56				-8.86	-7.31	-4.55			-5.84
1.016		STOCK2S-55536	1772	-26.55				-8.19	-7.8	-4.97			-5.59
1.017		STOCK2S-48531	1550	-26.55				-8.98	-7.8	-4.38			-5.39
1.018		STOCK2S-34031	1071	-26.54				-7.66	-4.66	-2.82			-5.25	-6.15
1.019		STOCK2S-34031	1072	-26.54				-7.66	-4.66	-2.82			-5.25	-6.15
1.020		STOCK2S-41463	1265	-26.53				-8.57	-5.99	-5.11			-6.86
1.021		STOCK3S-80084	4277	-26.53				-8.59	-8.37	-3.08			-6.49
1.022		STOCK3S-98272	5273	-26.52		-2.57		-7.21	-4.85	-3.96			-5.29	-2.64
1.023		STOCK3S-98272	5274	-26.52		-2.57		-7.21	-4.85	-3.96			-5.29	-2.64
1.024		STOCK2S-24841	732	-26.52				-8.33	-6.31	-5.68			-6.2
1.025		STOCK3S-91795	5025	-26.52				-9.6	-5.55	-5.43			-5.94
1.026		STOCK5S-90430	7666	-26.5				-7.5	-5.24	-4.2			-5.34	-4.22
1.027		STOCK3S-34311	3245	-26.5				-8.57	-6.31	-5.12			-6.5
1.028		STOCK6S-50681	8616	-26.5				-8.25	-7.07	-5.12			-6.06
1.029		STOCK3S-56650	3718	-26.49				-9.24	-6.03	-4.68			-6.54
1.030		STOCK5S-25514	7156	-26.49				-7.96	-7.59	-5.52			-5.42
1.031		STOCK6S-15880	7874	-26.49				-7.88	-5.39	-5.15	-2.76		-5.31
1.032		STOCK3S-34594	3270	-26.48				-8.59	-6.9	-5.68			-5.31
1.033		STOCK3S-81269	4371	-26.48				-9.34	-6.85	-5.06			-5.23
1.034		STOCK6S-45814	8279	-26.47				-8.19	-7.06	-4.94			-6.28
1.035		STOCK3S-19450	2961	-26.47				-8.05	-6.38	-6.22			-5.82
1.036		STOCK4S-42643	5895	-26.47				-8.17	-7.53	-5.95			-4.82
1.037		STOCK4S-29245	5683	-26.47				-9.56	-7.34	-5.06			-4.51
1.038		STOCK2S-29839	914	-26.46				-8.68	-6.55	-5.14			-6.09
1.039		STOCK3S-94789	5199	-26.46				-8.49	-7.28	-5.34			-5.35
1.040		STOCK6S-18466	7916	-26.45		-0.06		-7.92	-4.24	-4.91			-5.87	-3.45
1.041		STOCK2S-35667	1109	-26.45				-8.81	-6.84	-5.42			-5.38
1.042		STOCK6S-53126	8758	-26.43				-8.57	-6.79	-4.58			-6.49
1.043		STOCK2S-55536	1771	-26.43				-8.69	-6.9	-4.52			-6.32
1.044		STOCK3S-94585	5193	-26.42				-8.76	-7.87	-4.49			-5.3
1.045		STOCK2S-29525	892	-26.42				-8.33	-7.74	-5.18			-5.17
1.046		STOCK3S-80623	4297	-26.41				-8.34	-6.93	-5.75			-5.39
1.047		STOCK3S-83040	4451	-26.41				-8.9	-6.73	-5.44			-5.34
1.048		STOCK2S-81303	2433	-26.41				-8.67	-7.87	-5.13			-4.74
1.049		STOCK2S-79870	2388	-26.4				-9.06	-6.12	-5.01			-6.21
1.050		STOCK6S-17003	7898	-26.39				-8.81	-7.46	-4.3			-4.43	-1.39
1.051		STOCK6S-31749	8048	-26.39				-7.71	-2.88	-3.63	-5.61		-6.27	-0.29
1.052		STOCK3S-88564	4818	-26.39				-8.64	-6.68	-4.88			-6.19
1.053		STOCK6S-49611	8537	-26.38	-1.08			-8.12	-6.81	-3.86			-5.08	-1.43
1.054		STOCK2S-32148	992	-26.37				-8.31	-7.98	-4.66			-5.42
1.055		STOCK4S-34658	5818	-26.36				-9.21	-5.51	-5.67			-5.97
1.056		STOCK3S-78280	4143	-26.36				-8.4	-6.18	-6.11			-5.67
1.057		STOCK4S-38669	5869	-26.36				-8.01	-8.03	-4.94			-5.38
1.058		STOCK4S-07980	5422	-26.35				-9.63	-5.11	-4.86			-6.75
1.059		STOCK3S-31751	3175	-26.35				-8.48	-8.04	-4.31			-5.52
1.060		STOCK2S-30094	925	-26.35				-6.62	-6.44	-3.43	-6.35		-3.51
1.061		STOCK3S-19633	2971	-26.34				-8.81	-8.24	-3.27			-6.02
1.062		STOCK3S-52055	3674	-26.33				-8.31	-8.15	-4.41	-1.21		-4.25
1.063		STOCK4S-07980	5423	-26.32				-7.69	-6.36	-5.07			-7.2
1.064		STOCK3S-05993	2839	-26.32				-9.33	-2.86	-7.45			-6.68
1.065		STOCK3S-83040	4449	-26.32				-10.01	-3.44	-6.35			-6.52
1.066		STOCK4S-65656	6240	-26.32				-9.58	-5.88	-5.01			-5.85
1.067		STOCK2S-93084	2686	-26.31				-7.87	-7.44	-4.5			-6.5
1.068		STOCK3S-79794	4243	-26.31				-8.81	-5.52	-5.8			-6.18
1.069		STOCK5S-05174	6621	-26.31				-9.19	-5.54	-5.64			-5.94
1.070		STOCK3S-80084	4275	-26.31				-9.73	-5.92	-4.78			-5.88
1.071		STOCK2S-74454	2297	-26.31				-8.96	-7.49	-4.59			-5.27
1.072		STOCK5S-66747	7387	-26.3	-0.7			-8.99	-5	-4.4			-7.21
1.073		STOCK3S-96388	5254	-26.3				-8.69	-4.03	-6.82			-6.76
1.074		STOCK5S-25514	7155	-26.3				-7.77	-8.12	-5.14			-5.27
1.075		STOCK3S-64041	3837	-26.3	-1.14	-3.5	-2.64	-5.34	-4.23		-5.46		-3.99
1.076		STOCK6S-19362	7948	-26.29				-8.55	-4.72	-6.26			-6.76
1.077		STOCK3S-39426	3417	-26.29				-8.63	-6.91	-4.63			-6.12
1.078		STOCK3S-88383	4795	-26.29				-9.47	-6.25	-4.91			-5.66
1.079		STOCK4S-87159	6548	-26.29				-7.83	-6.28	-4.62	-2.22		-5.34
1.080		STOCK6S-54329	8871	-26.29				-8.05	-7.84	-5.23			-5.17
1.081		STOCK1S-84636	473	-26.28				-7.67	-3.37	-5.39			-5.53	-4.32
1.082		STOCK6S-22207	7984	-26.28				-8.57	-4.25	-4.96			-6.26	-2.24
1.083		STOCK6S-48801	8479	-26.28				-9.45	-5.22	-4.52			-6.06	-1.03
1.084		STOCK2S-38938	1185	-26.28				-8.54	-7.25	-4.43			-6.06
1.085		STOCK6S-51325	8639	-26.28				-9.28	-6.89	-4.1			-6.01
1.086		STOCK2S-42503	1313	-26.28				-7.58	-8.13	-4.75			-5.82
1.087		STOCK3S-79159	4202	-26.28				-8.58	-7.12	-4.84			-5.74
1.088		STOCK2S-24390	685	-26.28				-8.57	-7.28	-4.87			-5.56
1.089		STOCK5S-05064	6612	-26.28				-9.15	-7.48	-4.7			-4.95
1.090		STOCK2S-45668	1403	-26.28				-8.4	-8.21	-5.32			-4.35
1.091		STOCK2S-27257	827	-26.27				-8.9	-6.78	-4.84			-5.75
1.092		STOCK6S-51571	8657	-26.26				-7.3	-6.22	-3.05	-4.26		-5.43
1.093		STOCK2S-67243	2092	-26.25				-8.64	-6.11	-4.78			-6.72
1.094		STOCK3S-84473	4572	-26.25				-8.87	-7.02	-4.35			-6.01
1.095		STOCK3S-80623	4303	-26.25				-8.23	-6.88	-5.76			-5.38
1.096		STOCK5S-21479	7068	-26.24				-8.38	-7.39	-3.4			-7.07
1.097		STOCK6S-45774	8272	-26.24				-7.65	-7.9	-5.3			-5.39
1.098		STOCK6S-51737	8671	-26.23				-7.72	-5.19	-3.79	-0.81		-6.52	-2.2
1.099		STOCK5S-32597	7215	-26.23				-8.26	-7.55	-4.64			-5.78
1.100		STOCK2S-86903	2599	-26.22				-8.44	-7.22	-5.72			-4.84
1.101		STOCK3S-68048	3869	-26.2				-7.34	-6.19	-5.14	-2.13		-4.9	-0.5
1.102		STOCK6S-46110	8314	-26.2				-8.63	-5.24	-5.08			-7.25
1.103		STOCK3S-12483	2886	-26.2				-10.07	-4.65	-4.6			-6.88
1.104		STOCK2S-98007	2743	-26.2				-8.12	-7.21	-5.54			-5.33
1.105		STOCK3S-91593	5022	-26.19				-9.89		-4.37			-6.08	-5.85
1.106		STOCK2S-27468	852	-26.19				-7.9	-7.28	-5.02			-5.99
1.107		STOCK2S-94949	2701	-26.19				-9.06	-7.97	-3.33			-5.83
1.108		STOCK2S-47952	1525	-26.19				-8.23	-7.63	-4.8			-5.53
1.109		STOCK4S-29598	5713	-26.19				-8.6	-7.1	-5.44			-5.05
1.110		STOCK6S-06198	7804	-26.17				-9.38	-4.64	-5.62			-6.53
1.111		STOCK2S-27966	871	-26.17				-8.16	-8.88	-3.59			-5.54
1.112		STOCK2S-68736	2144	-26.16				-8.69	-6.9	-4.85			-5.72
1.113		STOCK3S-34311	3254	-26.16				-9.35	-7.09	-4.62			-5.1
1.114		STOCK2S-73571	2256	-26.15				-9.01	-7.52	-4.35			-5.27
1.115		STOCK6S-49536	8520	-26.14				-8.83	-6.61	-4.38			-6.32
1.116		STOCK4S-68314	6269	-26.14				-8.78	-7.3	-4.57			-5.49
1.117		STOCK2S-34668	1087	-26.14				-8.97	-6.53	-5.7			-4.94
1.118		STOCK2S-99939	2771	-26.14				-7.89	-7.41	-6.26			-4.58
1.119		STOCK2S-27147	819	-26.13				-7.6	-5.84	-4.56	-2.09		-6.04
1.120		STOCK4S-14506	5508	-26.13				-8.82	-6.44	-6.07			-4.8
1.121		STOCK2S-76265	2339	-26.12				-9.17	-5.01	-4.07			-4.21	-3.66
1.122		STOCK2S-87229	2603	-26.12				-8.17	-5.46	-6.45			-6.04
1.123		STOCK2S-67243	2093	-26.11				-8.83	-5.78	-4.97	-0.84		-5.69
1.124		STOCK1S-20293	239	-26.11		-2.79		-4.81	-5.01	-2.79	-6.38		-4.33
1.125		STOCK6S-45774	8263	-26.1				-8.38	-6.91	-3.78			-7.03
1.126		STOCK3S-82083	4411	-26.1				-8.74	-6.62	-5.61			-5.13
1.127		STOCK2S-38804	1174	-26.1				-9.26	-6.43	-5.32			-5.09
1.128		STOCK3S-92279	5039	-26.09				-8.49	-7.22	-3.95	-0.83		-5.6
1.129		STOCK5S-88420	7642	-26.08				-7.67	-4.52	-4.63			-5.52	-3.74
1.130		STOCK3S-43774	3560	-26.08				-8.48	-6.89	-3.74	-0.79		-6.18
1.131		STOCK5S-97959	7779	-26.07	-1.31			-8.02	-6.44	-4.36			-5.94
1.132		STOCK2S-78643	2365	-26.06				-8.89	-6.85	-4.11			-6.21
1.133		STOCK6S-48455	8430	-26.06				-7.8	-7.17	-5.98			-5.11
1.134		STOCK2S-93084	2684	-26.05				-8.4	-7.33	-4.5			-5.82
1.135		STOCK2S-42662	1322	-26.04				-7.84	-3.65	-3.75			-5.29	-5.51
1.136		STOCK2S-42662	1323	-26.04				-7.84	-3.65	-3.75			-5.29	-5.51
1.137		STOCK3S-22923	3011	-26.04				-7.12	-7.31	-5.31			-6.3
1.138		STOCK2S-62455	1980	-26.04				-7.26	-6.72	-3.48	-2.61		-5.97
1.139		STOCK3S-83213	4488	-26.04				-8.28	-8.11	-4.45			-5.2
1.140		STOCK6S-52925	8726	-26.03				-8.43	-6.15	-4.53			-6.92
1.141		STOCK6S-55809	8958	-26.03				-7.53	-7.33	-5.4			-5.77
1.142		STOCK2S-36348	1126	-26.03				-8.23	-7.46	-4.72			-5.62
1.143		STOCK2S-31387	956	-26.03				-8.5	-7.82	-4.21			-5.5
1.144		STOCK2S-46600	1448	-26.03				-8.03	-7.7	-4.89			-5.41
1.145		STOCK5S-07901	6676	-26.03				-8.15	-7.75	-4.84			-5.29
1.146		STOCK6S-48455	8438	-26.03				-8.04	-6.95	-6.01			-5.03
1.147		STOCK2S-32132	976	-26.02				-7.79	-6.61	-4.33			-7.29
1.148		STOCK3S-89242	4859	-26.02				-10.09	-4.1	-4.98			-6.85
1.149		STOCK3S-87933	4752	-26.02				-8.26	-7.53	-3.8			-6.43
1.150		STOCK5S-70330	7412	-26.02				-7.6	-1.69	-4.42	-6.66		-5.65
1.151		STOCK3S-35150	3291	-26.02				-8.68	-6.49	-5.22			-5.63
1.152		STOCK6S-39664	8116	-26.01				-8.05	-5.01	-4.1			-5.28	-3.57
1.153		STOCK3S-37997	3378	-26.01				-8.37	-7.58	-5.45			-4.61
1.154		STOCK3S-60040	3778	-26				-9.15	-7	-4.52			-5.33
1.155		STOCK3S-75389	3973	-25.99				-8.35	-6.95	-4.73			-5.96
1.156		STOCK2S-32755	1018	-25.99				-8.59	-5.21	-5.57	-0.97		-5.65
1.157		STOCK3S-45643	3611	-25.99				-8.53	-7.11	-5.05			-5.3
1.158		STOCK2S-48531	1547	-25.98				-9.32	-3.58	-4.05	-3.31		-5.72
1.159		STOCK2S-31387	954	-25.98				-8.49	-7.21	-4.67			-5.61
1.160		STOCK4S-02352	5354	-25.98				-8.75	-7	-4.81			-5.42
1.161		STOCK3S-37609	3360	-25.97				-9.07	-6.39	-4.8			-5.71
1.162		STOCK3S-43187	3523	-25.97				-8.7	-6.25	-5.35			-5.67
1.163		STOCK3S-93893	5157	-25.97				-8.81	-6.04	-5.8			-5.32
1.164		STOCK4S-38220	5867	-25.96	-0.26			-10.07		-6.26			-7.02	-2.35
1.165		STOCK3S-85015	4609	-25.96				-8.62	-5.15	-6.17			-6.02
1.166		STOCK3S-37503	3353	-25.96				-8.91	-6.65	-4.54			-5.86
1.167		STOCK6S-09406	7810	-25.96				-7.84	-7.18	-4.13	-2.98		-3.83
1.168		STOCK2S-83157	2498	-25.95				-8.58	-5.6	-4.71			-7.06
1.169		STOCK3S-94585	5191	-25.95				-8.52	-4.64	-6.31			-6.48
1.170		STOCK4S-22696	5582	-25.95				-9.99	-6.81	-3.78			-5.37
1.171		STOCK1S-89397	516	-25.95				-8.1	-6.96	-5.71			-5.18
1.172		STOCK6S-53126	8759	-25.94				-8.38	-6.41	-4.25	-0.75		-6.15
1.173		STOCK2S-82050	2451	-25.94				-8.17	-7.35	-4.91			-5.51
1.174		STOCK3S-87199	4723	-25.94				-8.65	-6.38	-5.75			-5.16
1.175		STOCK2S-27468	851	-25.93				-7.99	-7.73	-4.86			-5.35
1.176		STOCK5S-10367	6755	-25.93				-8.86	-7.32	-4.45			-5.3
1.177		STOCK3S-22839	3009	-25.93				-8.03	-6.05	-6.59			-5.26
1.178		STOCK3S-75700	3993	-25.93				-7.68	-6.97	-4.57	-2.5		-4.21
1.179		STOCK5S-23728	7128	-25.92				-9	-7.59	-3.8			-5.53
1.180		STOCK6S-46303	8321	-25.91				-8.86	-5.71	-4.56			-6.55	-0.23
1.181		STOCK5S-31005	7211	-25.9		-4.97		-7.64			-7.02		-5.29	-0.98
1.182		STOCK2S-27330	838	-25.9				-8.33	-6.46	-4.72			-6.39
1.183		STOCK3S-27741	3078	-25.9				-8.57	-5.89	-5.78			-5.66
1.184		STOCK3S-43855	3576	-25.9				-8.77	-7.32	-4.8			-5.01
1.185		STOCK3S-40306	3450	-25.9				-8.44	-8.23	-4.4			-4.83
1.186		STOCK3S-81094	4353	-25.88				-5.45	-5.89	-7.16			-7.38
1.187		STOCK2S-29578	899	-25.88				-9.11	-5.79	-4.39			-6.59
1.188		STOCK5S-15811	6923	-25.88				-8.76	-6.53	-4.59			-6
1.189		STOCK2S-40980	1239	-25.88				-8.21	-7.9	-4.76			-5.01
1.190		STOCK3S-28675	3104	-25.86				-8.27	-4.12	-6.49			-6.98
1.191		STOCK3S-95082	5225	-25.86				-9.16	-4.89	-5.39			-6.42
1.192		STOCK3S-93340	5116	-25.86				-8.39	-6.59	-5.3			-5.58
1.193		STOCK2S-24491	715	-25.86				-8.71	-6.6	-5.35			-5.2
1.194		STOCK4S-10693	5444	-25.85	-0.24			-6.91	-6.88	-5.02			-5.09	-1.71
1.195		STOCK2S-71964	2236	-25.85				-7.47	-7.09	-5.06	-1.45		-4.78
1.196		STOCK4S-10693	5445	-25.84	-0.24			-6.91	-6.87	-5.02			-5.09	-1.71
1.197		STOCK4S-59913	6119	-25.84				-9.63	-6.19	-4.47			-5.55
1.198		STOCK5S-06730	6668	-25.83				-8.92	-5.93	-5.2			-5.78
1.199		STOCK6S-51434	8641	-25.83				-8.69	-7.49	-4.64			-5.01
1.200		STOCK2S-50527	1622	-25.82				-8.4	-6.5	-4.92			-6
1.201		STOCK3S-34248	3239	-25.82				-8.87	-6.06	-5.07			-5.82
1.202		STOCK2S-29839	905	-25.82				-8.68	-7.64	-3.75			-5.75
1.203		STOCK6S-17589	7904	-25.82				-7.51	-5.97	-4.12	-3.04		-5.18
1.204		STOCK2S-25990	778	-25.82				-8.52	-7.39	-4.88			-5.03
1.205		STOCK3S-81965	4400	-25.82				-9.21	-7.79	-4.22			-4.6
1.206		STOCK2S-24390	683	-25.81				-8.11	-7.16	-5.14			-5.4
1.207		STOCK3S-83096	4456	-25.81				-8.51	-7.3	-4.73			-5.27
1.208		STOCK3S-84536	4596	-25.79				-8.64	-0.2	-4.24			-5.8	-6.91
1.209		STOCK6S-51919	8683	-25.79				-8.88	-7.39	-3.93			-5.59
1.210		STOCK2S-31387	955	-25.79				-8.41	-4.58	-4.79	-2.69		-5.32
1.211		STOCK6S-45774	8264	-25.78				-7.85	-6.33	-4.84			-6.76
1.212		STOCK4S-19004	5537	-25.78				-10.12	-1.19	-8.02			-6.45
1.213		STOCK2S-48565	1562	-25.78				-8.28	-6.99	-3.98	-0.16		-6.37
1.214		STOCK3S-60580	3797	-25.78				-9.23	-4.5	-6.03			-6.02
1.215		STOCK5S-86950	7612	-25.77				-8.44	-2.7	-5			-5.18	-4.45
1.216		STOCK5S-95612	7756	-25.77				-8.02	-5.37	-4.55			-5.76	-2.07
1.217		STOCK3S-26930	3061	-25.77				-7.51	-7.22	-4.59			-6.45
1.218		STOCK5S-26981	7195	-25.77	-0.49			-8.64	-5.41	-5.28			-5.95
1.219		STOCK3S-39426	3418	-25.77				-8.68	-7.74	-4.04			-5.31
1.220		STOCK3S-56650	3727	-25.77				-8.73	-7.36	-4.74			-4.94
1.221		STOCK3S-90518	4923	-25.76				-9.07	-5.05	-5.69			-5.95
1.222		STOCK2S-53345	1694	-25.76				-8.36	-8.07	-4.62	-0.36		-4.35
1.223		STOCK6S-44850	8197	-25.75				-7.43	-3.46	-3.31	-2.64		-5.02	-3.89
1.224		STOCK3S-79002	4183	-25.75				-9.14	-4.51	-6.1			-6
1.225		STOCK2S-54546	1727	-25.75				-9.14	-5.9	-4.95			-5.76
1.226		STOCK4S-64823	6216	-25.75				-8.61	-6.7	-5.15			-5.29
1.227		STOCK4S-64487	6198	-25.75				-9.32	-6.37	-4.95			-5.11
1.228		STOCK5S-19158	7031	-25.74	-0.54			-8.58	-5.08	-5.83			-5.71
1.229		STOCK4S-02144	5345	-25.73				-9.33		-5.54			-6.11	-4.75
1.230		STOCK2S-50527	1623	-25.73				-8.75	-4.89	-3.63	-3.03		-5.43
1.231		STOCK2S-55105	1752	-25.73				-8.29	-7.22	-4.85			-5.37
1.232		STOCK3S-88564	4829	-25.73				-8.04	-6.87	-5.89			-4.93
1.233		STOCK2S-70718	2186	-25.72				-9.38	-6.71	-4.18			-5.45
1.234		STOCK6S-50445	8588	-25.72				-8.7	-7.31	-4.68			-5.03
1.235		STOCK6S-49042	8500	-25.72				-9.17	-6.51	-5.6			-4.44
1.236		STOCK2S-22565	660	-25.71				-7.85	-7.09	-5.56			-5.21
1.237		STOCK6S-16571	7888	-25.7				-8.96	-5.75	-3.97	-1.23		-5.79
1.238		STOCK6S-53583	8821	-25.7				-8.78	-7.87	-4.12			-4.93
1.239		STOCK6S-53126	8761	-25.69				-8.27	-6.82	-4.12			-6.48
1.240		STOCK2S-26140	783	-25.69				-8.7	-7.24	-3.69			-6.06
1.241		STOCK2S-55902	1791	-25.69				-8.53	-6.42	-5.06			-5.68
1.242		STOCK3S-43855	3577	-25.69				-7.62	-7.44	-5.07			-5.56
1.243		STOCK2S-47146	1481	-25.69				-8.65	-6.97	-4.77			-5.3
1.244		STOCK3S-47186	3627	-25.68				-8.33	-7.51	-4.93			-4.91
1.245		STOCK6S-51657	8662	-25.67				-8	-6.69	-6.14			-4.84
1.246		STOCK3S-84539	4598	-25.66				-9.47	-5.28	-4.38			-6.53
1.247		STOCK3S-41880	3499	-25.65				-7.88	-6.74	-4.76			-6.27
1.248		STOCK2S-33850	1064	-25.65				-7.8	-6.62	-5.46			-5.77
1.249		STOCK2S-50665	1630	-25.64				-8.3	-5.31	-4.6	-0.97		-6.46
1.250		STOCK3S-76931	4067	-25.64				-8.91	-6.04	-4.72			-5.97
1.251		STOCK3S-34248	3238	-25.64				-7.95	-7.72	-4.37			-5.6
1.252		STOCK3S-95178	5240	-25.64				-8.32	-7.8	-4.29			-5.23
1.253		STOCK3S-86903	4688	-25.64				-8.45	-6.84	-5.5			-4.85
1.254		STOCK2S-80772	2415	-25.62				-8.96	-5.02	-5.22			-6.42
1.255		STOCK5S-49499	7282	-25.62				-8.23	-6.34	-5.04			-6.01
1.256		STOCK2S-46009	1413	-25.62				-9.21	-5.9	-4.76			-5.75
1.257		STOCK6S-23607	8000	-25.62				-8.23	-7.75	-3.91			-5.73
1.258		STOCK3S-76120	4008	-25.62				-8.88	-7.07	-4.08			-5.59
1.259		STOCK3S-43674	3555	-25.62				-8.69	-7.68	-4.06			-5.19
1.260		STOCK5S-06056	6652	-25.62				-9.66	-6.42	-4.55			-4.99
1.261		STOCK3S-79900	4258	-25.61				-9.34	-6.31	-3.88			-6.08
1.262		STOCK6S-54329	8869	-25.61				-8.16	-7.61	-4.36			-5.48
1.263		STOCK6S-10269	7818	-25.6				-9.33	-4.13	-5.84			-6.3
1.264		STOCK2S-46076	1426	-25.6				-8.29	-6.98	-4.45			-5.88
1.265		STOCK5S-08163	6687	-25.59				-8.59	-6	-4.92			-6.08
1.266		STOCK2S-99939	2773	-25.59				-8.26	-6.71	-4.86			-5.76
1.267		STOCK2S-24390	682	-25.59				-8.77	-7.23	-4.12			-5.47
1.268		STOCK5S-62720	7359	-25.59	-1.37			-8.6	-5.27	-5.06			-5.29
1.269		STOCK3S-37640	3370	-25.59				-8.33	-7.76	-4.28			-5.22
1.270		STOCK3S-43603	3545	-25.59				-8.33	-6.62	-5.49			-5.15
1.271		STOCK6S-36178	8087	-25.59			-0.51	-7.09	-3.99	-4.13	-6.03		-3.84
1.272		STOCK6S-34828	8073	-25.58				-7.86	-5.84	-3.7			-6.09	-2.09
1.273		STOCK6S-26209	8012	-25.58				-8.81	-5.43	-5.21			-6.13
1.274		STOCK2S-27257	830	-25.58				-8.65	-8.08	-4.21			-4.64
1.275		STOCK6S-48455	8437	-25.57				-8.15	-6.88	-6			-4.54
1.276		STOCK2S-81303	2431	-25.56				-9	-6.33	-3.97			-6.26
1.277		STOCK2S-27636	861	-25.56				-8.41	-5.65	-6.1			-5.4
1.278		STOCK6S-53583	8824	-25.56				-7.72	-7.09	-6.05			-4.7
1.279		STOCK3S-79893	4251	-25.55				-7.41	-6.49	-5.96			-5.69
1.280		STOCK3S-93722	5131	-25.54				-8.54	-5.17	-6.2			-5.63
1.281		STOCK3S-35294	3296	-25.53				-8.17	-7.84	-3.71			-5.81
1.282		STOCK4S-64823	6215	-25.53				-8.32	-7.34	-4.25			-5.62
1.283		STOCK4S-56322	6059	-25.53				-9.47	-4.86	-5.91			-5.29
1.284		STOCK6S-48921	8483	-25.52				-8.07	-6.98	-4.24			-6.23
1.285		STOCK5S-86142	7592	-25.52				-9.2	-4.53	-6.14			-5.65
1.286		STOCK1S-86185	492	-25.51				-7.38	-6.53	-3.64			-5.81	-2.15
1.287		STOCK2S-42689	1333	-25.51				-8.24	-6.36	-4.76			-6.15
1.288		STOCK2S-29839	913	-25.51				-8.98	-6.66	-4.59			-5.28
1.289		STOCK2S-27636	862	-25.51				-8.65	-7.35	-4.74			-4.77
1.290		STOCK5S-11335	6784	-25.5				-8.62	-5.92	-5.54			-5.42
1.291		STOCK3S-79135	4195	-25.49				-8.71	-4.63	-5.63			-6.52
1.292		STOCK6S-45774	8266	-25.49				-8.38	-6.26	-4.41			-6.44
1.293		STOCK2S-68777	2154	-25.49				-8.32	-7.64	-4.18			-5.35
1.294		STOCK6S-25900	8010	-25.48				-7.28	-4.84	-4.34			-4.18	-4.84
1.295		STOCK2S-73815	2262	-25.48				-9.4	-5.53	-4.64			-5.91
1.296		STOCK3S-31498	3169	-25.48				-9.05	-5.6	-5.02			-5.81
1.297		STOCK6S-53126	8760	-25.48				-7.76	-6.87	-5.12			-5.73
1.298		STOCK2S-41659	1280	-25.48				-8.85	-5.68	-5.56			-5.39
1.299		STOCK5S-11877	6801	-25.48	-1.62			-7.66	-6.25	-5.02			-4.93
1.300		STOCK2S-69926	2180	-25.47				-8.72	-6.54	-5.01			-5.2
1.301		STOCK3S-75389	3964	-25.47				-8.65	-6.3	-5.41			-5.11
1.302		STOCK6S-51657	8661	-25.47				-8.42	-7.68	-5.13			-4.24
1.303		STOCK3S-43777	3563	-25.46				-8.19	-6.34	-4.83			-6.1
1.304		STOCK3S-04854	2823	-25.46				-8.92	-6.41	-4.04			-6.09
1.305		STOCK5S-30312	7207	-25.46	-0.7			-8.15	-6.38	-4.34			-5.89
1.306		STOCK3S-95178	5241	-25.46				-8.86	-7.43	-3.47			-5.7
1.307		STOCK6S-53357	8789	-25.46				-8.77	-7.16	-4.15			-5.38
1.308		STOCK2S-55105	1753	-25.46				-7.72	-7.36	-5.03			-5.35
1.309		STOCK4S-87124	6542	-25.46				-7.56		-4.36	-8.34		-5.2
1.310		STOCK3S-73702	3939	-25.46				-9.2	-7.95	-4.08	-0.01		-4.22
1.311		STOCK2S-78017	2357	-25.45				-8.26	-5.62	-4.91			-6.66
1.312		STOCK2S-50527	1624	-25.45				-8.64	-6.23	-4.88			-5.7
1.313		STOCK1S-62019	362	-25.45				-7.41		-4.33	-8.18		-5.53
1.314		STOCK2S-82736	2472	-25.45				-9.09	-5.95	-5.19			-5.22
1.315		STOCK6S-10996	7820	-25.44				-7.75	-6.28	-4.86	-0.12		-6.43
1.316		STOCK3S-43777	3565	-25.43				-6.54	-3.3	-4.21	-5.73		-5.65
1.317		STOCK3S-80623	4304	-25.43				-8	-6.29	-5.66			-5.48
1.318		STOCK2S-24491	714	-25.43				-8.63	-7.13	-4.47			-5.2
1.319		STOCK1S-05657	90	-25.43				-6.3	-5.42	-2.29	-6.89		-4.53
1.320		STOCK6S-50681	8615	-25.42				-8.17	-6.3	-4.42			-6.53
1.321		STOCK3S-85597	4649	-25.42				-9.07	-5.3	-5.48			-5.57
1.322		STOCK6S-34453	8062	-25.41				-9.46		-4.87			-4.85	-6.23
1.323		STOCK5S-85290	7576	-25.41	-1.64			-9.18	-2.98	-4.89			-5.21	-1.51
1.324		STOCK6S-45437	8249	-25.41				-8.03	-7.14	-5.1			-5.14
1.325		STOCK3S-32577	3201	-25.41				-8.4	-5.49	-6.55			-4.97
1.326		STOCK2S-40769	1234	-25.41				-7.8	-7.07	-4.79	-1.14		-4.61
1.327		STOCK5S-17722	6982	-25.4				-7.87	-6.14	-4.08			-7.31
1.328		STOCK3S-75389	3972	-25.4				-9.12	-6.22	-4.43			-5.63
1.329		STOCK2S-88992	2650	-25.4				-8.01	-7.27	-4.69			-5.43
1.330		STOCK4S-05683	5404	-25.39				-10.07		-5.55			-6.16	-3.61
1.331		STOCK5S-22688	7098	-25.39				-9.34	-3.63	-4.81			-7.61
1.332		STOCK2S-24841	723	-25.39				-8.02	-5.52	-4.66			-7.19
1.333		STOCK3S-30968	3143	-25.39				-9.16	-4.04	-5.96			-6.23
1.334		STOCK3S-80623	4295	-25.39				-8.58	-6.73	-5.23			-4.85
1.335		STOCK4S-13996	5504	-25.39				-8.67	-7.75	-5			-3.97
1.336		STOCK5S-49499	7286	-25.38				-5.83	-6.97	-6			-6.58
1.337		STOCK3S-66251	3854	-25.38				-8.18	-5.83	-5.08			-6.29
1.338		STOCK3S-94328	5181	-25.38				-8.72	-6.1	-4.5			-6.06
1.339		STOCK4S-45322	5921	-25.38				-8.42	-5.91	-5.07			-5.98
1.340		STOCK2S-86264	2567	-25.38				-8.13	-5.89	-5.61			-5.75
1.341		STOCK6S-16619	7890	-25.37				-8.24	-6.95	-5.19			-4.38	-0.61
1.342		STOCK3S-36429	3333	-25.37				-8.42	-5.06	-5.67			-6.22
1.343		STOCK3S-94310	5173	-25.37				-8.64	-6.19	-4.54			-6
1.344		STOCK5S-90507	7668	-25.37				-7.73	-6.74	-4.03	-1.89		-4.98
1.345		STOCK4S-66928	6258	-25.37				-7.94	-6.88	-4.4	-1.43		-4.72
1.346		STOCK2S-27636	863	-25.36				-8.28	-7.64	-4.1			-5.34
1.347		STOCK4S-59913	6108	-25.35				-9.64	-4.36	-4.21			-7.14
1.348		STOCK5S-05797	6637	-25.35				-7.96	-6.49	-5.45			-5.45
1.349		STOCK6S-47235	8355	-25.34				-7.32	-4.22	-4.49	-4.27		-5.04
1.350		STOCK5S-85994	7588	-25.34				-9.1	-7.54	-4.33			-4.37
1.351		STOCK3S-54953	3704	-25.33				-8.58	-4.26	-6.26			-6.23
1.352		STOCK5S-93861	7728	-25.33				-8.31	-5.89	-4.94	-0.38		-5.81
1.353		STOCK2S-42689	1331	-25.33				-8.43	-5.73	-5.71			-5.46
1.354		STOCK3S-19450	2962	-25.33				-7.98	-7.22	-4.92	-0.02		-5.19
1.355		STOCK6S-44514	8178	-25.33				-8.78	-6.87	-5.14			-4.54
1.356		STOCK6S-50246	8568	-25.32				-8.83	-5.59	-3.74			-7.16
1.357		STOCK2S-77840	2347	-25.32				-7.77	-6.74	-4.62			-6.19
1.358		STOCK2S-78017	2356	-25.32				-8.54	-5.9	-5.09			-5.79
1.359		STOCK2S-48565	1573	-25.32				-8	-7.65	-4.08			-5.59
1.360		STOCK3S-02187	2796	-25.32				-8.29	-5.21	-6.28			-5.54
1.361		STOCK3S-30968	3145	-25.32				-8.92	-6.32	-5.23			-4.85
1.362		STOCK2S-33850	1063	-25.31				-9.01	-7.12	-3.05			-6.13
1.363		STOCK3S-37503	3354	-25.31				-8.6	-6.45	-4.6			-5.66
1.364		STOCK3S-83213	4491	-25.31				-7.77	-6.83	-5.41			-5.3
1.365		STOCK3S-33707	3227	-25.3				-8.97	-6.31	-3.92			-6.1
1.366		STOCK3S-95142	5231	-25.3				-8.97	-5.64	-4.67			-6.02
1.367		STOCK3S-75700	3983	-25.3				-8.63	-6.98	-4.38			-5.31
1.368		STOCK4S-51027	5971	-25.3				-8.23	-7.23	-4.73			-5.11
1.369		STOCK2S-27807	869	-25.3				-7.99	-8.3	-4.43			-4.58
1.370		STOCK4S-70984	6311	-25.29				-8.82	-4.08	-5.4			-6.99
1.371		STOCK4S-04493	5385	-25.29				-9.84	-4.64	-4.45			-6.36
1.372		STOCK3S-72256	3918	-25.29				-8.83	-5.84	-4.48			-6.14
1.373		STOCK2S-38938	1184	-25.29				-8.95	-5.38	-5.13			-5.83
1.374		STOCK5S-74826	7477	-25.29				-9.12	-4.64	-5.84			-5.69
1.375		STOCK3S-60580	3799	-25.28				-8.53	-5.16	-5.04			-6.55
1.376		STOCK3S-34311	3246	-25.28				-9.05	-5.58	-4.4			-6.25
1.377		STOCK4S-31732	5755	-25.28				-9.62	-4.93	-4.55			-6.18
1.378		STOCK6S-53469	8813	-25.28				-8.32	-8.03	-3.19			-5.74
1.379		STOCK6S-45921	8293	-25.28				-7.16	-7.04	-5.89			-5.19
1.380		STOCK2S-87229	2605	-25.27				-8.5	-6.27	-4.72			-5.78
1.381		STOCK3S-81965	4393	-25.26				-8.5	-3.85	-5.89			-7.02
1.382		STOCK4S-27819	5658	-25.26				-8.76	-5.17	-5.25			-6.08
1.383		STOCK3S-42590	3514	-25.25				-8.5	-4.83	-5.03			-6.89
1.384		STOCK3S-90322	4915	-25.25				-8.69	-4.95	-5.28			-6.33
1.385		STOCK4S-81290	6506	-25.25				-8.77	-6.19	-5.1			-5.19
1.386		STOCK5S-71143	7427	-25.25	-1.02			-8.69	-5.29	-5.09			-5.16
1.387		STOCK2S-47864	1514	-25.25				-8.35	-7.05	-4.75			-5.1
1.388		STOCK3S-80623	4302	-25.25				-9.39	-6.13	-5.44			-4.29
1.389		STOCK5S-91157	7674	-25.24				-7.22	-4.76	-3.78	-2.47		-5.28	-1.73
1.390		STOCK5S-21479	7065	-25.24				-8.31	-5.59	-4.6			-6.74
1.391		STOCK5S-21479	7066	-25.24				-8.59	-5.93	-5.18			-5.54
1.392		STOCK5S-06056	6653	-25.23				-8.85	-5.8	-4.13			-6.45
1.393		STOCK3S-26930	3060	-25.23				-8.44	-6.27	-4.2			-6.32
1.394		STOCK1S-86765	499	-25.23				-8.99	-4.84	-5.37			-6.03
1.395		STOCK4S-87159	6547	-25.23				-7.6	-7.28	-4.44	-0.82		-5.09
1.396		STOCK2S-38804	1176	-25.23				-8.72	-7.04	-4.53			-4.94
1.397		STOCK4S-59936	6136	-25.22				-8.36	-6.97	-4.44			-5.45
1.398		STOCK2S-38938	1187	-25.22				-8.59	-7.27	-4.09			-5.27
1.399		STOCK3S-22213	2999	-25.21				-7.72	-4.19	-6.56			-6.74
1.400		STOCK3S-92580	5075	-25.21				-8.28	-5.76	-5.35			-5.82
1.401		STOCK2S-75529	2324	-25.21				-8.89	-6.01	-4.75			-5.56
1.402		STOCK5S-60521	7347	-25.2				-8.48	-6.01	-4.77			-5.94
1.403		STOCK3S-41625	3490	-25.2				-8.77	-5.51	-5.06			-5.86
1.404		STOCK3S-95178	5239	-25.2				-8.89	-6.97	-4.39			-4.95
1.405		STOCK2S-56073	1802	-25.19				-8.27	-2	-3.85			-5.18	-5.89
1.406		STOCK3S-73702	3941	-25.19				-8.5	-5.86	-5.54			-5.29
1.407		STOCK2S-38938	1186	-25.18				-8.19	-6.73	-4.59			-5.67
1.408		STOCK2S-33742	1058	-25.18				-8.37	-6.78	-4.87			-5.16
1.409		STOCK6S-45098	8218	-25.18				-8.67	-5.82	-5.65			-5.04
1.410		STOCK5S-73274	7457	-25.17				-7.54	-3.22	-3.83			-5.85	-4.73
1.411		STOCK3S-88383	4793	-25.17				-6.08	-7.39	-5.77			-5.93
1.412		STOCK3S-75700	3991	-25.17				-8.74	-7.67	-4.16			-4.6
1.413		STOCK4S-00565	5326	-25.16				-8.14	-4.73	-5.82			-6.47
1.414		STOCK2S-84005	2526	-25.16				-8.42	-6.61	-4.8	-0.11		-5.22
1.415		STOCK2S-29839	915	-25.16				-8.43	-6.53	-5.05			-5.15
1.416		STOCK5S-33021	7221	-25.16				-8.03	-7.2	-4.91			-5.02
1.417		STOCK3S-75700	3990	-25.16				-8.48	-6.03	-5.78			-4.87
1.418		STOCK4S-56532	6076	-25.15				-7.83	-7.86	-4.64			-4.21	-0.61
1.419		STOCK4S-74193	6371	-25.15				-8.79	-7.2	-4.49			-4.67
1.420		STOCK6S-43009	8130	-25.15				-8.27	-4.69	-3.02	-5.23		-3.94
1.421		STOCK2S-48565	1571	-25.14				-8.3	-6.2	-4.71			-5.93
1.422		STOCK5S-23992	7141	-25.14				-8.46	-5.29	-5.71			-5.68
1.423		STOCK3S-84122	4548	-25.14				-9.08	-5.01	-5.38			-5.67
1.424		STOCK3S-88564	4828	-25.14				-7.64	-6.41	-5.54			-5.55
1.425		STOCK3S-95142	5232	-25.13				-8.78	-5.41	-5.05			-5.89
1.426		STOCK2S-36348	1128	-25.13				-8.47	-6.8	-4.19			-5.67
1.427		STOCK2S-47952	1523	-25.12				-8.42	-5.62	-5.16			-5.92
1.428		STOCK2S-43854	1345	-25.12				-8.1	-6.72	-4.7			-5.6
1.429		STOCK4S-89498	6566	-25.11				-9.04	-4.4	-4.55			-7.12
1.430		STOCK5S-05797	6639	-25.11				-8.53	-7.6	-3.81			-5.17
1.431		STOCK2S-87229	2606	-25.11				-8.69	-7.41	-4.25			-4.76
1.432		STOCK3S-54764	3696	-25.1				-8.75	-4.52	-5.78			-6.05
1.433		STOCK2S-37729	1146	-25.1				-7.36		-5.82	-6.13		-5.79
1.434		STOCK2S-25305	768	-25.09				-8.54	-5.56	-5.11			-5.88
1.435		STOCK3S-87579	4745	-25.09				-8.34	-6.9	-4.21			-5.64
1.436		STOCK2S-24275	676	-25.09				-7.96	-7.07	-4.66			-5.4
1.437		STOCK2S-26764	804	-25.08		-1.84		-7.13	-3.19	-2.94			-4.38	-5.6
1.438		STOCK5S-93086	7716	-25.08	-0.54			-7.83	-4.11	-3.98			-5.52	-3.1
1.439		STOCK6S-54459	8886	-25.08				-7.36	-5.49	-4.37	-1.08		-4.65	-2.13
1.440		STOCK5S-14527	6866	-25.08				-8.74	-5.59	-4.86			-5.89
1.441		STOCK6S-50246	8575	-25.08				-8.82	-6.45	-4.72			-5.09
1.442		STOCK5S-12143	6805	-25.07				-9.11	-4.48	-5.34			-6.14
1.443		STOCK2S-42689	1332	-25.07				-8.66	-6.98	-3.89			-5.54
1.444		STOCK2S-23597	668	-25.07				-9.15	-7.29	-4.94			-3.69
1.445		STOCK6S-49611	8536	-25.07				-8.37	-5.14		-8.05		-3.51
1.446		STOCK6S-24550	8004	-25.06				-7.96	-6.86	-4.59			-4.4	-1.25
1.447		STOCK3S-86903	4681	-25.06				-7.91	-5.51	-5.9			-5.74
1.448		STOCK3S-93805	5141	-25.06				-9.5	-5.13	-4.95			-5.48
1.449		STOCK3S-81269	4370	-25.06				-7.86	-7.27	-4.57			-5.36
1.450		STOCK4S-33195	5765	-25.06				-8.64	-6.63	-4.59			-5.2
1.451		STOCK3S-77794	4120	-25.06				-8.89	-6.24	-4.78			-5.15
1.452		STOCK2S-22490	655	-25.06				-7.27	-5.95	-5.1	-1.72		-5.02
1.453		STOCK6S-54329	8870	-25.06				-9.27	-6.21	-4.86			-4.72
1.454		STOCK2S-26764	803	-25.05		-1.81		-7.13	-3.19	-2.94			-4.38	-5.6
1.455		STOCK1S-80815	448	-25.05	-0.08			-9.18	-3.01	-3.69			-4.54	-4.55
1.456		STOCK3S-32220	3186	-25.05				-8.38	-6.41	-4.31			-5.95
1.457		STOCK3S-33518	3219	-25.05				-8.73	-8.27	-3.29			-4.76
1.458		STOCK5S-10367	6757	-25.05				-7.45	-7.58	-5.38			-4.64
1.459		STOCK4S-59913	6103	-25.04				-8.63	-4.5	-5.2			-6.71
1.460		STOCK6S-16650	7895	-25.04				-8.76	-5.55	-4.62			-6.11
1.461		STOCK5S-23728	7125	-25.04				-8.09	-5.77	-5.88			-5.3
1.462		STOCK3S-88265	4787	-25.03				-6.16	-6.83	-5.49			-6.55
1.463		STOCK2S-67469	2116	-25.03				-8.94	-5.92	-4.63			-5.54
1.464		STOCK2S-32132	978	-25.03				-7.92	-6.62	-4.98			-5.51
1.465		STOCK4S-03476	5363	-25.02				-7.35	-4.12	-2.75			-4.84	-5.96
1.466		STOCK6S-47708	8382	-25.02				-8.54	-1.33	-5.51			-4.59	-5.05
1.467		STOCK5S-05797	6628	-25.02				-8.77	-6.02	-3.17			-7.06
1.468		STOCK5S-49499	7281	-25.02				-8.09	-5.1	-4.98			-6.85
1.469		STOCK5S-71223	7429	-25.02	-1.13			-8.1	-4.61	-5.49			-5.69
1.470		STOCK3S-88265	4785	-25.02				-9.8	-4.86	-4.77			-5.59
1.471		STOCK3S-22952	3013	-25.01				-7.92	-4.39	-5.72			-5.11	-1.87
1.472		STOCK3S-26930	3058	-25.01				-8.57	-5.25	-5.36			-5.83
1.473		STOCK3S-92523	5059	-25.01				-8.69	-6.59	-3.96			-5.77
1.474		STOCK1S-79331	434	-25.01		-3.44		-6.62	-5.21	-4.41			-5.33
1.475		STOCK2S-41463	1273	-25.01				-7.63	-7.78	-4.3			-5.3
1.476		STOCK5S-73418	7461	-25				-8.03	-6.14	-4.83	-0.32		-5.68
1.477		STOCK2S-48565	1563	-25				-7.92	-6.51	-4.89			-5.68
1.478		STOCK5S-17722	6981	-24.99				-8.59	-5.03	-3.9			-7.47
1.479		STOCK2S-31137	948	-24.99				-8.27	-5.78	-4.87			-6.07
1.480		STOCK4S-68314	6268	-24.99				-9.24	-6.04	-4.33			-5.38
1.481		STOCK3S-88564	4819	-24.99				-8.59	-6.44	-4.69			-5.27
1.482		STOCK3S-54470	3688	-24.98				-8.3	-6.68	-4.4			-5.6
1.483		STOCK6S-45154	8225	-24.98				-8.14	-7.55	-4.69			-4.6
1.484		STOCK2S-54739	1742	-24.97				-8.88	-6.54	-3.67			-5.88
1.485		STOCK1S-66764	381	-24.97				-8.61	-5.2	-5.39			-5.77
1.486		STOCK2S-71964	2233	-24.97				-7.58	-6.23	-4.39	-2.29		-4.48
1.487		STOCK3S-92580	5076	-24.96				-9.12	-3.79	-5			-7.05
1.488		STOCK2S-54739	1741	-24.96				-8.87	-6.54	-3.67			-5.88
1.489		STOCK3S-34311	3247	-24.96				-8.27	-5.72	-5.19			-5.78
1.490		STOCK5S-15359	6905	-24.96				-7.41	-7.9	-3.93			-5.72
1.491		STOCK4S-29313	5699	-24.96				-8.82	-4.86	-5.76			-5.52
1.492		STOCK3S-43187	3526	-24.96				-8.7	-6.88	-4.16			-5.22
1.493		STOCK2S-27330	835	-24.95				-8.18	-6.2	-4.13			-6.44
1.494		STOCK6S-49042	8492	-24.95				-8.16	-5.47	-4.91			-6.41
1.495		STOCK2S-48531	1545	-24.95				-8.24	-6.92	-4.03			-5.76
1.496		STOCK3S-37997	3380	-24.95				-8.88	-7.01	-4.01			-5.05
1.497		STOCK4S-27819	5659	-24.95				-8.13	-7.29	-4.83			-4.7
1.498		STOCK3S-75700	3992	-24.95				-7.8	-6.64	-5.88			-4.63
1.499		STOCK3S-76598	4044	-24.94				-8.52	-4.39	-5.32			-6.71
1.500		STOCK3S-07887	2859	-24.94				-8.85	-5.51	-4.17			-6.41
1.501		STOCK3S-33518	3217	-24.94				-8.97	-5.03	-5.09			-5.85
1.502		STOCK2S-87612	2614	-24.94				-8.78	-5.78	-4.78			-5.6
1.503		STOCK2S-51917	1654	-24.94				-8.69	-8.08	-3.65			-4.52
1.504		STOCK4S-29598	5712	-24.93				-8.33	-6.47	-4.36			-5.77
1.505		STOCK2S-66614	2076	-24.93				-7.43	-6.83	-4.25	-1.39		-5.03
1.506		STOCK5S-29753	7205	-24.92	-0.14			-8.18	-4.7	-4.89			-7.01
1.507		STOCK2S-24491	706	-24.92				-8.04	-6.37	-4.37			-6.14
1.508		STOCK6S-51657	8660	-24.91				-8.02	-6.46	-4.63			-5.8
1.509		STOCK4S-80549	6494	-24.91				-9.53	-4.11	-5.85			-5.42
1.510		STOCK6S-51176	8627	-24.91				-8.85	-8.12	-2.98			-4.96
1.511		STOCK5S-90030	7664	-24.9				-8.75	-0.16	-4.25			-5.48	-6.26
1.512		STOCK2S-51241	1645	-24.9				-9.54		-6.03			-6.04	-3.29
1.513		STOCK6S-54329	8872	-24.9				-7.9	-7.1	-4.57			-5.33
1.514		STOCK2S-68777	2151	-24.9				-9.17	-5.89	-4.6			-5.24
1.515		STOCK6S-16103	7876	-24.9				-8.92	-5.97	-3.66	-1.27		-5.08
1.516		STOCK2S-52252	1666	-24.9		-1.13		-9.25	-6.01	-0.28	-3.75		-4.48
1.517		STOCK5S-84933	7569	-24.89				-8.18	-6.39	-3.59	-1.75		-4.84	-0.14
1.518		STOCK2S-25990	777	-24.89				-8.66	-6.3	-4.63			-5.3
1.519		STOCK2S-27330	844	-24.89				-8.94	-6.12	-5.33			-4.5
1.520		STOCK4S-44287	5906	-24.88				-8.13	-4.69	-5.96			-6.1
1.521		STOCK3S-92523	5060	-24.88				-8.85	-6.11	-4.64			-5.28
1.522		STOCK4S-27902	5665	-24.88				-9.31	-5.07	-5.61			-4.89
1.523		STOCK2S-75529	2325	-24.88				-7.99	-6.5	-5.62			-4.77
1.524		STOCK6S-45098	8209	-24.87				-8.49	-5.31	-4.64			-6.43
1.525		STOCK5S-08386	6697	-24.87				-8.94	-5.05	-4.48			-6.4
1.526		STOCK2S-55536	1773	-24.87				-7.36	-7.12	-4.2			-6.19
1.527		STOCK3S-35638	3306	-24.87				-8.45	-5.9	-5.11			-5.41
1.528		STOCK6S-50016	8557	-24.87				-8.24	-7.02	-4.53			-5.08
1.529		STOCK2S-38804	1177	-24.86				-8.35	-6.75	-4.11			-5.65
1.530		STOCK3S-34311	3248	-24.85				-7.74	-6.34	-4.04			-6.73
1.531		STOCK6S-16644	7892	-24.84				-7.04	-4.89	-3.71			-4.91	-4.29
1.532		STOCK5S-28080	7197	-24.84				-7.97	-4.01	-4.34			-5.12	-3.4
1.533		STOCK6S-15325	7860	-24.84				-7.62	-5.75	-3.94			-4.76	-2.77
1.534		STOCK2S-54546	1729	-24.84				-8.17	-5.88	-4.84			-5.95
1.535		STOCK1S-74356	420	-24.83				-9.2	-3.96	-5.53			-6.14
1.536		STOCK2S-74280	2283	-24.83				-8.66	-7.27	-3.41			-5.49
1.537		STOCK3S-43353	3535	-24.83				-8.7	-6.54	-4.4			-5.19
1.538		STOCK3S-86868	4678	-24.83				-9.32	-3.43	-5.07	-2.46		-4.55
1.539		STOCK6S-16108	7878	-24.82				-8.71	-5.49	-4.14			-5.36	-1.12
1.540		STOCK3S-60040	3772	-24.82				-8.28	-3.19	-6.62			-6.73
1.541		STOCK2S-81559	2444	-24.82				-9.92	-3.46	-4.73			-6.71
1.542		STOCK6S-51855	8676	-24.82				-7.81	-6.45	-4.35			-6.21
1.543		STOCK6S-49536	8529	-24.82				-8.09	-6.34	-5.17			-5.22
1.544		STOCK3S-81379	4379	-24.82				-8.61	-6.64	-4.73			-4.84
1.545		STOCK3S-84473	4573	-24.82				-9.13	-5.7	-5.52			-4.47
1.546		STOCK2S-31986	971	-24.81				-6.82	-5.46	-3.13			-4.53	-4.87
1.547		STOCK2S-31986	972	-24.81				-6.82	-5.46	-3.13			-4.53	-4.87
1.548		STOCK2S-54546	1722	-24.81				-8.19	-6.94	-3.12			-6.56
1.549		STOCK3S-75357	3957	-24.81				-8.92	-4.03	-5.55			-6.31
1.550		STOCK3S-28695	3106	-24.81				-9.01	-2.85	-6.77			-6.18
1.551		STOCK3S-28638	3099	-24.81				-7.77	-6.94	-4.29			-5.81
1.552		STOCK2S-41193	1251	-24.81				-8.17	-6.7	-4.32			-5.62
1.553		STOCK3S-92549	5066	-24.81				-8.7	-6.43	-4.83			-4.85
1.554		STOCK3S-04224	2816	-24.81				-8.56	-6.6	-5.14			-4.51
1.555		STOCK6S-15837	7872	-24.8				-8.1	-3.37	-3.87			-5.24	-4.22
1.556		STOCK3S-88504	4811	-24.8				-9.87	-3.18	-6.07			-5.68
1.557		STOCK2S-77840	2348	-24.8				-8.01	-7.46	-3.83			-5.5
1.558		STOCK3S-32577	3200	-24.8				-8.62	-6.8	-4.26			-5.12
1.559		STOCK3S-79537	4226	-24.8				-8.72	-6.5	-4.57			-5.01
1.560		STOCK3S-19450	2964	-24.8				-7.65	-6.86	-4.38	-1.13		-4.78
1.561		STOCK4S-74193	6374	-24.79				-7.67	-5.38	-5.38			-6.36
1.562		STOCK4S-87159	6549	-24.79				-7.51	-7.35	-4.87			-5.06
1.563		STOCK4S-03476	5362	-24.78				-7.07	-4.16	-2.75			-4.84	-5.96
1.564		STOCK2S-55590	1781	-24.78				-8.32	-6	-5.12			-5.34
1.565		STOCK2S-77840	2345	-24.78				-8.64	-6.8	-4.51			-4.83
1.566		STOCK2S-24275	675	-24.77				-7.97	-6.09	-4.73			-5.98
1.567		STOCK5S-17099	6978	-24.77				-8.02	-5.9	-6.47			-4.38
1.568		STOCK6S-28309	8030	-24.76				-7.64	-5.73	-4.62			-4.68	-2.09
1.569		STOCK2S-55902	1792	-24.76				-8.58	-6.16	-4.97			-5.05
1.570		STOCK5S-25650	7159	-24.76				-8.09	-7.92	-4.3			-4.45
1.571		STOCK1S-73586	418	-24.75				-8.4	-4	-4.15			-5.68	-2.52
1.572		STOCK6S-51737	8673	-24.75				-7.77	-4.85	-4.33	-1.14		-6.66
1.573		STOCK3S-26930	3059	-24.75				-8.87	-5.35	-4.98			-5.55
1.574		STOCK3S-87933	4754	-24.74				-9.25	-6.35	-4.26			-4.88
1.575		STOCK3S-75700	3984	-24.74				-8.03	-7.02	-4.82			-4.87
1.576		STOCK3S-88564	4821	-24.74				-8.04	-7.12	-4.72			-4.86
1.577		STOCK3S-86903	4683	-24.73				-8.71	-5.25	-4.35			-6.42
1.578		STOCK2S-37729	1149	-24.73				-7.86	-7.51	-4.56			-4.8
1.579		STOCK4S-05624	5400	-24.72				-8.07	-5.29	-3.05			-3.84	-4.47
1.580		STOCK4S-05624	5401	-24.72				-8.07	-5.29	-3.05			-3.84	-4.47
1.581		STOCK3S-31498	3166	-24.72				-9.22	-5.53	-4.19			-5.78
1.582		STOCK3S-79135	4192	-24.72				-9.32	-6.33	-3.57			-5.5
1.583		STOCK2S-32132	983	-24.72				-9.54	-7.32	-4.08			-3.78
1.584		STOCK6S-35080	8076	-24.71				-7.29	-5.47	-4.06			-5.47	-2.42
1.585		STOCK3S-81965	4395	-24.71				-8.24	-5.37	-3.98			-7.12
1.586		STOCK2S-42503	1312	-24.71				-8.33	-6.41	-5.23			-4.74
1.587		STOCK3S-98858	5280	-24.7				-7.26	-5.42	-4.75			-7.27
1.588		STOCK3S-23077	3020	-24.7				-8.68	-5.12	-5.18			-5.72
1.589		STOCK3S-40306	3448	-24.7				-7.76	-6.05	-5.25			-5.64
1.590		STOCK6S-49042	8494	-24.69				-8.21	-5.7	-4.17			-6.61
1.591		STOCK1S-62019	361	-24.69				-8.11	-5.73	-5.15			-5.7
1.592		STOCK3S-32577	3203	-24.69				-8.41	-4.59	-6.25			-5.44
1.593		STOCK5S-88418	7640	-24.68	-0.4			-7.98	-6.09	-4.13			-5.9	-0.18
1.594		STOCK3S-84512	4580	-24.68				-9.89	-3.74	-3.99			-7.06
1.595		STOCK6S-55003	8902	-24.68				-8.44	-4.73	-5.49			-6.02
1.596		STOCK3S-59072	3757	-24.68				-9.23	-3.61	-6.73			-5.11
1.597		STOCK3S-31498	3167	-24.67				-8.65	-5.79	-4.63			-5.6
1.598		STOCK3S-41625	3492	-24.67				-8.28	-6.91	-4.37			-5.11
1.599		STOCK6S-38764	8110	-24.66	-0.43			-8.18	-3.82	-4.52			-5.13	-2.58
1.600		STOCK2S-78643	2363	-24.66				-8.98	-4.61	-5.07			-6
1.601		STOCK3S-56650	3726	-24.66				-8.93	-6.73	-4.2			-4.8
1.602		STOCK2S-66162	2050	-24.65				-8.65	-5.91	-4.46			-5.63
1.603		STOCK6S-49536	8528	-24.65				-8.35	-6.55	-4.64			-5.11
1.604		STOCK2S-25305	767	-24.64				-8.43	-5.4	-4.93			-5.88
1.605		STOCK5S-16044	6926	-24.64				-9	-6.03	-4.66			-4.95
1.606		STOCK3S-88720	4836	-24.64				-8.61	-5.56	-5.58			-4.89
1.607		STOCK3S-75357	3959	-24.63				-7.3	-6.81	-4.39			-6.13
1.608		STOCK6S-49778	8540	-24.63				-8.52	-6.37	-4.32			-5.42
1.609		STOCK6S-14710	7854	-24.63				-7.89	-6.27	-4.66	-0.96		-4.85
1.610		STOCK3S-40306	3447	-24.62				-8.02	-6.4	-4.59			-5.61
1.611		STOCK4S-85461	6538	-24.62				-9.18	-5.69	-4.8			-4.95
1.612		STOCK3S-81269	4369	-24.61				-10.63	-3.02	-4.94			-6.02
1.613		STOCK2S-46076	1428	-24.61				-7.54	-5.9	-5.56			-5.61
1.614		STOCK3S-21644	2990	-24.61				-8.38	-6.5	-4.43			-5.3
1.615		STOCK3S-93722	5132	-24.61				-9.02	-5	-4.51	-1.46		-4.62
1.616		STOCK6S-13042	7844	-24.6				-7.78	-6.37	-3.59			-6.81	-0.05
1.617		STOCK4S-70984	6309	-24.6				-9.19	-4.28	-5.1			-6.03
1.618		STOCK5S-09130	6732	-24.6				-8.72	-4.36	-5.81			-5.71
1.619		STOCK6S-45154	8226	-24.6				-8.09	-6.5	-4.81			-5.2
1.620		STOCK3S-19450	2963	-24.6				-7.69	-6.55	-4.86	-0.45		-5.05
1.621		STOCK2S-12512	615	-24.6				-7.05	-6.57		-6.09		-4.89
1.622		STOCK3S-82934	4441	-24.59				-9.09	-3.85	-5.14			-6.51
1.623		STOCK2S-35667	1112	-24.59				-8.6	-7.53	-3.8			-4.66
1.624		STOCK5S-92797	7713	-24.59				-6.5	-2.88	-4.08	-6.6		-4.53
1.625		STOCK5S-09130	6730	-24.58				-8.53	-5.43	-4.23			-6.39
1.626		STOCK6S-45966	8300	-24.58				-8.11	-6.92	-4.99			-4.56
1.627		STOCK1S-81440	454	-24.57				-8.52	-3.68	-6.19			-6.18
1.628		STOCK5S-10684	6764	-24.57				-9.46	-5.19	-4.13			-5.79
1.629		STOCK6S-43925	8139	-24.57				-8.43	-5.6	-4.89			-5.65
1.630		STOCK2S-27257	829	-24.57				-8.37	-6.21	-4.34			-5.65
1.631		STOCK6S-44514	8177	-24.57				-8.99	-6.52	-4.44			-4.62
1.632		STOCK6S-43318	8134	-24.56				-7.53	-6.01	-3.42	-2.29		-5.31
1.633		STOCK2S-29839	916	-24.56				-8.62	-7.49	-3.24			-5.21
1.634		STOCK3S-91795	5026	-24.55				-7.81	-7.27	-4.66			-4.81
1.635		STOCK6S-22026	7980	-24.54				-8.71	-5.3	-4.25			-5.53	-0.75
1.636		STOCK3S-75389	3965	-24.54				-8.35	-6.91	-4.19			-5.09
1.637		STOCK1S-85408	479	-24.54				-7.29	-6.89	-5.71			-4.65
1.638		STOCK3S-30605	3125	-24.54				-9.17	-7.27	-3.73			-4.37
1.639		STOCK2S-46600	1450	-24.53				-7.35	-6.94	-3.98			-6.26
1.640		STOCK6S-55809	8955	-24.53				-8.02	-6.61	-3.66			-6.24
1.641		STOCK3S-86903	4689	-24.53				-8.21	-6.8	-3.78			-5.74
1.642		STOCK6S-44480	8165	-24.53				-8.83	-7.38	-3.09			-5.23
1.643		STOCK2S-37729	1140	-24.52				-7.99	-4.75	-4.84	-0.61		-6.33
1.644		STOCK4S-04123	5375	-24.52				-9.33	-5.26	-4.36			-5.57
1.645		STOCK2S-88356	2641	-24.52				-9.47	-5.9	-3.74			-5.41
1.646		STOCK3S-83213	4489	-24.52				-8.48	-5.33	-5.44			-5.27
1.647		STOCK2S-84884	2544	-24.52				-8.29	-6.15	-4.84			-5.24
1.648		STOCK5S-97719	7776	-24.51				-7.31	-3.82	-4.3			-5.7	-3.38
1.649		STOCK5S-74040	7465	-24.51				-8.31	-6.74	-3.76	-0.2		-5.5
1.650		STOCK6S-09406	7808	-24.51				-7.65	-6.65	-4.85			-5.36
1.651		STOCK2S-40980	1241	-24.51				-7.89	-7.12	-4.73			-4.77
1.652		STOCK6S-33131	8058	-24.5				-7.15	-7.14	-3.65			-6.56
1.653		STOCK5S-13407	6820	-24.5				-8.39	-6.29	-4.27			-5.55
1.654		STOCK4S-38155	5860	-24.5				-8.11	-5.45	-5.45			-5.49
1.655		STOCK3S-83213	4496	-24.5				-8.31	-6.35	-4.61			-5.23
1.656		STOCK6S-53126	8766	-24.49				-8.67	-5.12	-4.97			-5.73
1.657		STOCK4S-77312	6432	-24.49				-8.46	-5.79	-4.52			-5.72
1.658		STOCK3S-92549	5067	-24.49				-8.04	-6.39	-4.61			-5.45
1.659		STOCK2S-98000	2741	-24.49				-8.56	-4.04	-6.45			-5.44
1.660		STOCK2S-81303	2432	-24.48				-7.56	-5.78	-5.22			-5.92
1.661		STOCK2S-74970	2305	-24.48				-8.5	-5.58	-4.73			-5.67
1.662		STOCK3S-76217	4010	-24.48				-7.75	-7.01	-3.63	-0.52		-5.57
1.663		STOCK4S-52823	5994	-24.48				-8.78	-5.73	-4.48			-5.49
1.664		STOCK4S-26953	5640	-24.48	-1.16			-7.28	-7.49	-3.25			-5.3
1.665		STOCK4S-58872	6092	-24.48				-8.18	-7.96	-3.5			-4.84
1.666		STOCK4S-29313	5698	-24.48				-9.66	-4.64	-5.44			-4.74
1.667		STOCK5S-21479	7076	-24.48				-8.09	-6.8	-4.89			-4.7
1.668		STOCK2S-48779	1578	-24.47		-1.49		-8.14	-4.47	-4.41			-3.82	-2.14
1.669		STOCK3S-79135	4193	-24.47				-8.75	-3.92	-5.79			-6.01
1.670		STOCK2S-74315	2290	-24.47				-8.48	-6.36	-4.41			-5.22
1.671		STOCK3S-38993	3398	-24.47				-8.76	-5.68	-4.82			-5.21
1.672		STOCK2S-32148	994	-24.47				-8.06	-6.22	-5.17			-5.02
1.673		STOCK2S-54546	1730	-24.47				-7.78	-7.36	-4.33			-5
1.674		STOCK3S-93722	5134	-24.46				-8.75	-5.71	-4.24			-5.76
1.675		STOCK2S-87229	2604	-24.46				-7.98	-6.45	-4.34			-5.69
1.676		STOCK2S-26140	785	-24.46				-7.52	-7.35	-4.08			-5.51
1.677		STOCK3S-93340	5115	-24.46				-9	-6.05	-4.66			-4.75
1.678		STOCK6S-55905	8968	-24.45				-8.25	-5.4	-4.52	-1.17		-5.11
1.679		STOCK2S-24841	724	-24.44				-7.79	-5.83	-3.54			-7.28
1.680		STOCK3S-92523	5058	-24.44				-8.25	-6.25	-4.39			-5.55
1.681		STOCK6S-52420	8719	-24.44				-8.14	-5.33	-1.24	-5.7		-4.03
1.682		STOCK2S-74280	2282	-24.43				-8.15	-4.7	-5.36			-6.22
1.683		STOCK6S-52182	8704	-24.43				-8.66	-4.51	-5.77			-5.49
1.684		STOCK6S-51657	8659	-24.43				-8.72	-5.35	-5.25			-5.11
1.685		STOCK2S-31137	945	-24.43				-9	-6.72	-3.88			-4.83
1.686		STOCK4S-00343	5320	-24.42				-9.52	-0.9	-6.45			-7.55
1.687		STOCK2S-24841	734	-24.42				-7.86	-5.34	-5.47			-5.75
1.688		STOCK3S-92580	5074	-24.42				-8.68	-5.74	-4.44			-5.56
1.689		STOCK2S-41463	1264	-24.41				-8	-5.36	-4.37			-6.68
1.690		STOCK3S-83203	4480	-24.41				-8.9	-6.35	-3.91			-5.25
1.691		STOCK2S-50006	1612	-24.41				-8.59	-5.96	-5.08			-4.78
1.692		STOCK6S-50016	8558	-24.4				-8.17	-6.04	-4.54			-5.65
1.693		STOCK2S-66162	2047	-24.4				-9.01	-5.64	-4.87			-4.88
1.694		STOCK3S-27790	3083	-24.4				-8.27	-7.57	-4.08			-4.48
1.695		STOCK5S-14527	6867	-24.39				-9.02	-5.23	-4.42			-5.72
1.696		STOCK2S-78643	2362	-24.38				-8.73	-5.72	-4.31			-5.62
1.697		STOCK3S-11900	2875	-24.38				-8.23	-6.72	-4.39			-5.04
1.698		STOCK3S-39426	3415	-24.38				-9.04	-5.43	-5.14			-4.77
1.699		STOCK5S-87814	7630	-24.37				-8.36	-5.16	-4.37	-0.91		-5.14	-0.43
1.700		STOCK3S-43674	3554	-24.37				-7.93	-5.85	-4.37			-6.22
1.701		STOCK2S-45791	1408	-24.36	-0.6			-8.72	-5.83	-3.95			-5.06	-0.2
1.702		STOCK4S-12074	5461	-24.36				-8.72	-4.45	-5.44			-5.75
1.703		STOCK2S-11923	613	-24.36				-6.95	-5.35		-7.24		-4.82
1.704		STOCK2S-29525	891	-24.36				-8.61	-7.05	-4.17			-4.53
1.705		STOCK3S-22952	3014	-24.35				-7.96	-4.75	-4.77			-4.81	-2.06
1.706		STOCK3S-60063	3787	-24.35				-8.54	-4.47	-5.19			-6.15
1.707		STOCK2S-33742	1056	-24.35				-8.51	-5.49	-4.66			-5.69
1.708		STOCK2S-45668	1401	-24.35				-8.93	-4.6	-5.26			-5.56
1.709		STOCK6S-53950	8847	-24.35				-8.64	-5.42	-4.82			-5.47
1.710		STOCK3S-94789	5200	-24.34				-8.54	-4.8	-5.52			-5.48
1.711		STOCK3S-80856	4321	-24.34				-8.6	-7.02	-4.5			-4.22
1.712		STOCK6S-48643	8445	-24.34				-8.25	-7.16	-4.78			-4.15
1.713		STOCK2S-25253	759	-24.33				-8.83	-5.51	-4.09			-5.9
1.714		STOCK6S-48921	8481	-24.33				-8.59	-5.47	-4.83			-5.44
1.715		STOCK3S-88564	4827	-24.33				-7.66	-6.82	-5.13			-4.72
1.716		STOCK3S-72080	3910	-24.32				-8.72	-3.47	-5.96			-6.17
1.717		STOCK5S-53954	7319	-24.32				-7.14	-3.95	-3.06	-4.91		-5.26
1.718		STOCK4S-28285	5675	-24.31				-8.53	-5.72	-4.43			-5.63
1.719		STOCK4S-79541	6470	-24.31				-9.03	-4.47	-5.34			-5.47
1.720		STOCK2S-92318	2675	-24.31				-8.63		-5.59	-5		-5.09
1.721		STOCK6S-55905	8970	-24.3				-7.78	-6.32	-4.96			-5.24
1.722		STOCK6S-43318	8135	-24.3				-7.15	-5.86	-5.34	-2.51		-3.44
1.723		STOCK2S-27330	836	-24.29				-7.79	-5.55	-4.4			-6.55
1.724		STOCK5S-38605	7245	-24.29				-8.22	-4.81	-4.79			-6.47
1.725		STOCK6S-54873	8895	-24.29	-1.4			-8.73	-4	-4.12			-6.04
1.726		STOCK3S-35294	3299	-24.29				-8.03	-7.08	-3.6			-5.58
1.727		STOCK5S-44507	7261	-24.29				-7.81	-5.78	-4.82	-0.35		-5.53
1.728		STOCK2S-93084	2683	-24.29				-8.62	-6.48	-3.82			-5.37
1.729		STOCK3S-43777	3569	-24.29				-8.21	-6.83	-3.92			-5.33
1.730		STOCK6S-48643	8447	-24.29				-8.29	-6.06	-5.17			-4.77
1.731		STOCK3S-78495	4160	-24.29				-9.12	-6.28	-4.87			-4.02
1.732		STOCK4S-51027	5969	-24.28				-9.33	-4.92	-4.82			-5.21
1.733		STOCK3S-88564	4820	-24.28				-7.98	-6.6	-5.04			-4.66
1.734		STOCK3S-35787	3318	-24.27				-7.84	-6.62	-4.14			-5.67
1.735		STOCK2S-32755	1017	-24.27				-8.17	-7.19	-3.83			-5.08
1.736		STOCK2S-24408	699	-24.27				-8.06	-7.21	-4.07			-4.93
1.737		STOCK5S-23992	7140	-24.27				-8.52	-6.86	-4.64			-4.25
1.738		STOCK3S-78220	4134	-24.26				-8.71	-5.85	-4.32			-5.38
1.739		STOCK2S-53122	1684	-24.24				-8.36	-6.56	-3.63			-5.69
1.740		STOCK5S-88570	7644	-24.24				-7.54	-6.32	-4.89	-0.35		-5.14
1.741		STOCK2S-32132	984	-24.24				-8.75	-7.33	-3.52			-4.64
1.742		STOCK5S-15733	6916	-24.23				-8.59	-3.1	-6.17			-6.37
1.743		STOCK3S-60040	3770	-24.23				-9.16	-5.69	-3.14			-6.24
1.744		STOCK5S-16044	6925	-24.23				-9.13	-6.69	-3.8			-4.61
1.745		STOCK2S-84005	2527	-24.23				-8.05	-6.47	-3.98	-2.04		-3.69
1.746		STOCK2S-24491	716	-24.22				-8.14	-6.59	-3.7			-5.79
1.747		STOCK3S-91487	5003	-24.22				-9.97	-2.75	-5.79			-5.71
1.748		STOCK4S-59936	6135	-24.22				-9.07	-6.09	-3.9			-5.16
1.749		STOCK1S-80002	444	-24.22				-9.77	-4.62	-4.7			-5.13
1.750		STOCK2S-48565	1565	-24.22				-8.27	-7.8	-3.38			-4.77
1.751		STOCK6S-55523	8945	-24.21				-8.15	-5.79	-4.22			-6.05
1.752		STOCK2S-34668	1090	-24.21				-8.24	-7.58	-3.89			-4.5
1.753		STOCK6S-11045	7824	-24.2	-0.93			-6.97	-4.61	-5.19			-6.5
1.754		STOCK4S-31732	5757	-24.2				-8.56	-3.36	-6.4			-5.88
1.755		STOCK3S-30666	3134	-24.2				-8.73	-5.26	-4.92			-5.29
1.756		STOCK6S-51176	8629	-24.2				-8.05	-6.05	-4.43	-1.31		-4.36
1.757		STOCK4S-59913	6104	-24.19				-9.78	-3.98	-4.14			-6.29
1.758		STOCK3S-87436	4737	-24.19				-8.16	-6.19	-4.25			-5.59
1.759		STOCK3S-79716	4233	-24.19				-9.06	-4.52	-5.35			-5.26
1.760		STOCK3S-43855	3578	-24.19				-8.1	-6.08	-4.94			-5.07
1.761		STOCK4S-11858	5455	-24.18				-9.92	-0.01	-6.16			-8.09
1.762		STOCK2S-74280	2284	-24.18				-8.09	-6.33	-3.58			-6.18
1.763		STOCK6S-50281	8583	-24.18				-8.76	-4.72	-4.81			-5.89
1.764		STOCK6S-55344	8934	-24.17				-9.32	-4.91	-3.89			-6.05
1.765		STOCK5S-88171	7636	-24.17				-8.04	-6.65	-3.98			-5.5
1.766		STOCK3S-93340	5118	-24.17				-7.93	-6.34	-4.45			-5.45
1.767		STOCK6S-48337	8411	-24.17				-8.15	-5.17	-5.46			-5.39
1.768		STOCK4S-74193	6372	-24.16				-8.12	-4.25	-5.45			-6.34
1.769		STOCK3S-90785	4947	-24.16				-9.95	-3.05	-4.84			-6.32
1.770		STOCK5S-13987	6852	-24.16				-8.69	-4.48	-5.22			-5.77
1.771		STOCK3S-83203	4472	-24.16				-8.66	-7.03	-4.19			-4.28
1.772		STOCK3S-34594	3264	-24.15				-8.33	-5.56	-3.77			-6.49
1.773		STOCK3S-86903	4691	-24.15				-8.68	-6.83	-3.2			-5.44
1.774		STOCK6S-53126	8767	-24.15				-8.41	-5.33	-5.36			-5.05
1.775		STOCK6S-22026	7981	-24.14				-8.53	-5.27	-4.6			-4.18	-1.56
1.776		STOCK3S-82083	4409	-24.14				-9.1	-3.45	-6.39			-5.2
1.777		STOCK4S-90108	6575	-24.13		-1.74		-6.29	-5.2		-4.89		-4.08	-1.93
1.778		STOCK6S-47064	8340	-24.13				-8.25	-4.78	-4.46			-6.64
1.779		STOCK2S-83515	2519	-24.13				-7.66	-5.21	-5.62			-5.64
1.780		STOCK6S-48455	8436	-24.13				-8.23	-6.03	-5.05			-4.82
1.781		STOCK6S-48455	8427	-24.13				-8.75	-7.2	-4.63			-3.55
1.782		STOCK3S-34761	3277	-24.12				-8.41	-4.71	-4.96			-6.04
1.783		STOCK3S-52991	3680	-24.12				-8.29	-5.86	-4.35			-5.62
1.784		STOCK6S-51434	8643	-24.12				-7.36	-6.05	-5.17			-5.54
1.785		STOCK4S-87124	6543	-24.12				-7.17		-4.41	-8.11		-4.43
1.786		STOCK6S-47064	8346	-24.11				-8.24	-6.31	-4.4			-5.16
1.787		STOCK4S-74264	6381	-24.11				-7.88	-6.02	-5.22			-4.99
1.788		STOCK2S-47864	1509	-24.1				-7.62	-7.26	-3.01			-6.21
1.789		STOCK4S-59913	6106	-24.1				-8.23	-6.29	-3.59			-5.99
1.790		STOCK3S-84512	4591	-24.1				-5.24	-7.53	-6.19			-5.14
1.791		STOCK3S-37503	3352	-24.1				-8.3	-5.84	-4.9			-5.06
1.792		STOCK3S-80856	4319	-24.1				-8.75	-5.5	-5.25			-4.6
1.793		STOCK6S-45921	8292	-24.09				-8.28	-5.95	-4.44			-5.42
1.794		STOCK6S-51919	8684	-24.09				-9.18	-5.25	-4.75			-4.91
1.795		STOCK6S-53583	8822	-24.08				-8.32	-5.76	-4.56			-5.44
1.796		STOCK4S-26953	5639	-24.08	-1.16			-7.28	-7.09	-3.25			-5.3
1.797		STOCK3S-83213	4498	-24.08				-7.73	-6.42	-4.57	-0.57		-4.79
1.798		STOCK2S-35667	1111	-24.07				-8.62	-4.1	-5.24			-6.11
1.799		STOCK5S-08386	6699	-24.07				-9.22	-5.72	-4.26			-4.87
1.800		STOCK6S-45437	8251	-24.07				-7.93	-6.63	-5.26			-4.25
1.801		STOCK3S-33536	3224	-24.06				-6.81	-6.63	-4.76			-5.44	-0.42
1.802		STOCK3S-37640	3369	-24.06				-8.2	-5.98	-4.2			-5.68
1.803		STOCK3S-90600	4931	-24.06				-9.52	-4.36	-4.95			-5.23
1.804		STOCK6S-48341	8421	-24.06				-8.71	-5.34	-5.01			-5
1.805		STOCK2S-43854	1346	-24.05				-7.55	-5.04	-4.85			-6.61
1.806		STOCK2S-46193	1437	-24.05				-8.67	-3.58	-5.87			-5.93
1.807		STOCK5S-23077	7106	-24.05				-8.1	-5.08	-5.15			-5.72
1.808		STOCK4S-63649	6172	-24.05				-8.78	-5.04	-4.9			-5.33
1.809		STOCK2S-74970	2308	-24.04				-8.97	-7.27	-3.61			-4.19
1.810		STOCK5S-05797	6631	-24.03				-8.5	-6.63	-3.14			-5.76
1.811		STOCK2S-66274	2058	-24.03				-8.35	-6.46	-4.14			-5.08
1.812		STOCK2S-24408	698	-24.02				-8.88	-5.91	-4.92			-4.31
1.813		STOCK2S-48946	1583	-24.01				-8.27	-4.65	-5.04			-6.05
1.814		STOCK4S-34255	5806	-24.01				-8.43	-5.79	-3.96			-5.83
1.815		STOCK2S-67289	2101	-24.01				-8.23	-6.1	-4.2			-5.48
1.816		STOCK3S-42050	3503	-24.01				-8.16	-6.11	-4.62			-5.12
1.817		STOCK3S-35787	3319	-24.01				-8.26	-5.29	-5.64			-4.82
1.818		STOCK6S-45437	8250	-24				-7.79	-5.38	-4.66			-6.17
1.819		STOCK2S-83157	2500	-23.99				-6.95	-5.14	-4.7			-7.2
1.820		STOCK3S-83254	4507	-23.99				-8.62	-5.27	-4.44			-5.66
1.821		STOCK3S-92396	5042	-23.99				-9.43	-3.46	-5.47			-5.63
1.822		STOCK4S-01622	5338	-23.99				-8.74	-5.2	-4.63			-5.42
1.823		STOCK6S-55523	8946	-23.99				-8.35	-8.32	-3.1			-4.22
1.824		STOCK3S-31498	3168	-23.98				-8.17	-5.02	-4.44			-6.35
1.825		STOCK3S-37609	3359	-23.98				-9	-4.51	-4.65			-5.82
1.826		STOCK2S-79870	2399	-23.98				-8.16	-5.58	-4.75			-5.49
1.827		STOCK2S-34182	1075	-23.98				-8.29	-6.94	-3.91			-4.84
1.828		STOCK5S-13987	6854	-23.98				-8.5	-6.59	-4.07			-4.82
1.829		STOCK2S-74315	2292	-23.98				-8.1	-6.14	-4.93			-4.81
1.830		STOCK2S-37729	1151	-23.98				-7.94	-7.24	-4.42			-4.38
1.831		STOCK3S-78667	4168	-23.97				-8.77	-4.02	-4.77			-6.41
1.832		STOCK3S-86917	4699	-23.96				-8.91	-4.97	-4.39			-5.69
1.833		STOCK2S-84561	2539	-23.96				-7.96	-7.49	-3.78	-0.05		-4.68
1.834		STOCK5S-83064	7545	-23.95	-2.9			-6.89		-4.81			-6.19	-3.16
1.835		STOCK4S-28285	5674	-23.95				-7.92	-5.96	-3.93			-6.14
1.836		STOCK6S-48284	8395	-23.95				-7.72	-6.14	-4.02			-6.07
1.837		STOCK2S-59192	1881	-23.95				-7.78	-6.46	-1.89	-2.14		-5.68
1.838		STOCK3S-85482	4629	-23.95				-8.93	-5.97	-4.39			-4.66
1.839		STOCK3S-72256	3919	-23.95				-8.59	-5.2	-5.52			-4.64
1.840		STOCK3S-84512	4582	-23.94				-8.9	-4.38	-5.09			-5.57
1.841		STOCK6S-20004	7960	-23.93				-8.67		-5.07			-5.56	-4.63
1.842		STOCK4S-34255	5787	-23.93				-7.69	-5.13	-4.39			-6.72
1.843		STOCK2S-47952	1522	-23.93				-8.59	-5.47	-3.52			-6.35
1.844		STOCK3S-41979	3501	-23.93				-8.4	-5.89	-4			-5.64
1.845		STOCK2S-46009	1414	-23.93				-7.9	-6.11	-4.33			-5.59
1.846		STOCK3S-86917	4698	-23.93				-8.05	-5.23	-5.11			-5.54
1.847		STOCK2S-65739	2037	-23.93				-8.63	-5.62	-4.14			-5.54
1.848		STOCK4S-72254	6344	-23.93				-8.32	-3.97	-6.13			-5.51
1.849		STOCK2S-42439	1305	-23.93				-8.53	-4.49	-5.52			-5.39
1.850		STOCK3S-83213	4497	-23.93				-8.68	-4.63	-5.35			-5.27
1.851		STOCK2S-41659	1283	-23.93				-8.54	-5.7	-4.77			-4.92
1.852		STOCK3S-34998	3284	-23.93				-8.37	-7.3	-4.6			-3.66
1.853		STOCK4S-17547	5527	-23.92				-8.34	-4.53	-5.35			-5.7
1.854		STOCK3S-40814	3475	-23.92				-8.24	-5.67	-4.61			-5.4
1.855		STOCK2S-74315	2291	-23.92				-7.72	-7.19	-4.85			-4.16
1.856		STOCK3S-83096	4459	-23.91				-9.09	-3.61	-3.47			-7.74
1.857		STOCK2S-55590	1780	-23.91				-8.23	-6.91	-2.94			-5.83
1.858		STOCK4S-64487	6197	-23.91				-9.79	-4.91	-3.98			-5.23
1.859		STOCK6S-44437	8149	-23.91				-9.03	-5.61	-4.12			-5.15
1.860		STOCK3S-30666	3133	-23.9				-8.56	-5.33	-4.33			-5.68
1.861		STOCK3S-89284	4869	-23.89				-8.6	-4.69	-4.28			-6.32
1.862		STOCK2S-48565	1564	-23.89				-8.24	-6.32	-3.52			-5.81
1.863		STOCK3S-95082	5224	-23.89				-7.71	-5.87	-4.66			-5.65
1.864		STOCK5S-64644	7375	-23.89				-7.79	-6.44	-4	-0.22		-5.44
1.865		STOCK3S-80623	4294	-23.89				-8.27	-7.04	-4.52			-4.06
1.866		STOCK3S-82591	4425	-23.88				-10.28	-2.25	-4.77			-6.58
1.867		STOCK2S-37729	1143	-23.88				-8.1	-6.06	-3.34			-6.38
1.868		STOCK6S-47280	8369	-23.88				-8.22	-5.87	-4.33			-5.46
1.869		STOCK6S-12195	7834	-23.88				-7.58	-6.06	-4.48	-0.47		-5.29
1.870		STOCK4S-41028	5878	-23.88				-8.66	-4.82	-5.2			-5.2
1.871		STOCK2S-81220	2422	-23.88				-9.29	-4.9	-4.58			-5.11
1.872		STOCK2S-75529	2326	-23.88				-9.04	-6.86	-4.03			-3.95
1.873		STOCK4S-74610	6396	-23.86				-9.85		-7.24			-6.77
1.874		STOCK6S-53469	8809	-23.86				-8.3	-5.19	-3.87			-6.5
1.875		STOCK6S-47064	8337	-23.85				-7.85	-5.52	-3.64			-6.84
1.876		STOCK3S-87933	4755	-23.85				-8.94	-5.45	-3.44			-6.02
1.877		STOCK3S-30064	3113	-23.85				-8.01	-5.15	-4.88			-5.81
1.878		STOCK3S-25677	3044	-23.85				-8.84	-5.63	-3.67			-5.71
1.879		STOCK2S-84884	2542	-23.85				-8.46	-5.14	-5.28			-4.97
1.880		STOCK5S-76540	7493	-23.85	-1.02			-8.02	-5.32	-4.89			-4.6
1.881		STOCK1S-69587	395	-23.85				-7.19		-4.26	-7.95		-4.45
1.882		STOCK2S-47864	1515	-23.85				-8.24	-6.71	-4.75			-4.15
1.883		STOCK5S-39195	7247	-23.84		-4.5		-7.17			-6.61		-5.56
1.884		STOCK4S-44287	5903	-23.84				-8.39	-4.74	-5.22			-5.49
1.885		STOCK2S-56443	1816	-23.84				-7.44	-2.02	-3.67	-5.26		-5.45
1.886		STOCK6S-49778	8549	-23.84				-8.28	-5	-5.25			-5.31
1.887		STOCK2S-48565	1570	-23.84				-8.36	-7.13	-3.9			-4.45
1.888		STOCK4S-12581	5474	-23.83				-9.02		-5.65			-7.27	-1.89
1.889		STOCK6S-47064	8338	-23.83				-8.54	-4.52	-4.57			-6.2
1.890		STOCK2S-71715	2227	-23.82				-8.41	-6.46	-4.8			-4.15
1.891		STOCK6S-49778	8539	-23.82				-8.37	-6.84	-4.72			-3.89
1.892		STOCK5S-16273	6933	-23.81				-8.54	-3.88	-4.95			-6.44
1.893		STOCK2S-27468	853	-23.81				-7.4	-6.6	-4.39			-5.42
1.894		STOCK3S-83203	4481	-23.81				-8.35	-4.43	-5.65			-5.38
1.895		STOCK3S-43855	3579	-23.8				-8.81	-4.59	-5.43			-4.97
1.896		STOCK6S-45154	8228	-23.8				-7.38	-7.19	-4.32			-4.91
1.897		STOCK6S-12434	7840	-23.8				-7.9	-6.44	-4.67			-4.79
1.898		STOCK3S-77794	4119	-23.8				-8.41	-6.95	-3.73			-4.71
1.899		STOCK3S-92113	5034	-23.79				-8.92	-4.35	-4.23			-6.29
1.900		STOCK3S-60040	3771	-23.79				-8.74	-4.87	-3.91			-6.27
1.901		STOCK4S-21828	5575	-23.79				-9.41	-2.92	-5.92			-5.54
1.902		STOCK5S-19279	7033	-23.79				-10.35	-4.08	-4.11			-5.25
1.903		STOCK2S-42503	1315	-23.79				-8.12	-6.43	-4.32			-4.92
1.904		STOCK5S-35465	7231	-23.79				-7.96	-6.53	-4.69			-4.61
1.905		STOCK3S-93309	5110	-23.78				-8.76	-4.67	-4.75			-5.6
1.906		STOCK4S-82926	6525	-23.78				-9.23	-4.53	-4.83			-5.19
1.907		STOCK4S-51995	5977	-23.78				-8.27	-5.78	-4.64			-5.09
1.908		STOCK6S-45966	8301	-23.78				-7.85	-6.81	-4.72			-4.4
1.909		STOCK6S-26695	8025	-23.77				-8.31	-5.68		-4.63		-5.15
1.910		STOCK2S-54546	1719	-23.76				-8.08	-5.15	-3.6			-6.93
1.911		STOCK3S-79900	4259	-23.76				-9.05	-2.23	-6.35			-6.13
1.912		STOCK6S-53469	8808	-23.76				-8.11	-4.79	-5.09			-5.77
1.913		STOCK3S-94585	5190	-23.76				-9.25	-5.97	-3.6			-4.94
1.914		STOCK3S-39570	3424	-23.75				-8.67	-3.88	-4.44			-6.76
1.915		STOCK2S-69297	2161	-23.75				-8.66	-5.37	-3.54			-6.18
1.916		STOCK2S-82736	2473	-23.75				-7.77	-6.17	-4.52			-5.29
1.917		STOCK2S-32132	986	-23.75				-8.12	-6.6	-3.92			-5.11
1.918		STOCK3S-41625	3491	-23.74				-7.57	-6.5	-4.21			-5.46
1.919		STOCK6S-50445	8585	-23.74				-8.47	-5.86	-4.35			-5.06
1.920		STOCK3S-88042	4769	-23.73				-8.84	-3.13	-5.7			-6.06
1.921		STOCK2S-88992	2651	-23.73				-7.77	-7.05	-3.44			-5.47
1.922		STOCK6S-50653	8607	-23.72				-8.54	-5.66	-3.37			-6.15
1.923		STOCK2S-24390	684	-23.72				-7.9	-5.8	-4.37			-5.65
1.924		STOCK6S-46914	8328	-23.72				-8.16	-5.68	-4.53			-5.35
1.925		STOCK3S-15653	2916	-23.72				-8.36	-6.26	-3.87			-5.23
1.926		STOCK2S-25305	770	-23.72				-8.46	-5.1	-5.03			-5.13
1.927		STOCK3S-34248	3240	-23.72				-7.9	-6.64	-4.72			-4.46
1.928		STOCK6S-54214	8863	-23.71				-8.32	-2.74	-6.11			-6.54
1.929		STOCK6S-48761	8461	-23.71				-7.74	-6.55	-3.39			-6.03
1.930		STOCK5S-14572	6883	-23.71				-8.35	-4.01	-5.69			-5.66
1.931		STOCK4S-71050	6321	-23.71				-8.76	-5.19	-4.18			-5.58
1.932		STOCK6S-50246	8576	-23.71				-7.99	-5.27	-4.95			-5.5
1.933		STOCK3S-82591	4424	-23.71				-9.97	-1.68	-6.89			-5.17
1.934		STOCK3S-75700	3982	-23.71				-8.42	-7.09	-3.99			-4.21
1.935		STOCK5S-92068	7696	-23.7				-7.97	-5.13	-4.34			-5.75	-0.51
1.936		STOCK3S-78863	4176	-23.7				-6.75	-6.26	-4.78			-5.91
1.937		STOCK5S-89027	7650	-23.7				-8.62	-6.09	-3.83			-5.16
1.938		STOCK2S-81303	2430	-23.7				-8.67	-5.67	-4.26			-5.1
1.939		STOCK2S-79870	2397	-23.7				-8.82	-5.15	-5.15			-4.58
1.940		STOCK3S-87579	4747	-23.7				-8.62	-6.53	-4.08			-4.47
1.941		STOCK5S-04182	6593	-23.69				-7.45	-4.53	-4.59			-7.12
1.942		STOCK3S-71586	3902	-23.69				-9.15	-3.01	-5.11			-6.42
1.943		STOCK3S-40158	3440	-23.69				-9.28	-3.85	-5.33			-5.23
1.944		STOCK6S-48761	8471	-23.69				-8.44	-6.27	-3.77			-5.21
1.945		STOCK2S-48531	1553	-23.69				-8.25	-6.98	-4.27			-4.19
1.946		STOCK3S-37609	3361	-23.68				-8.44	-4.41	-4.77			-6.06
1.947		STOCK4S-72859	6352	-23.68				-8.43	-4.9	-4.63			-5.72
1.948		STOCK3S-59072	3756	-23.68				-9.04	-3.95	-6.11			-4.58
1.949		STOCK5S-12745	6812	-23.67				-8.89	-1.58	-6.93			-6.27
1.950		STOCK3S-78280	4145	-23.67				-8.74	-5.39	-4.42			-5.12
1.951		STOCK6S-53357	8790	-23.67				-7.94	-6.56	-5.31			-3.86
1.952		STOCK4S-29906	5720	-23.66				-6.39	-7.2	-4.33			-5.74
1.953		STOCK3S-75389	3974	-23.66				-7.87	-5.08	-5.49			-5.22
1.954		STOCK3S-73702	3942	-23.66				-8.7	-3.64	-6.72			-4.6
1.955		STOCK4S-34255	5803	-23.66				-8.75	-5.78	-4.54			-4.59
1.956		STOCK2S-69845	2172	-23.66				-7.5	-6.6	-5.01			-4.55
1.957		STOCK6S-48761	8458	-23.65				-8.01	-5.48	-3.94			-6.22
1.958		STOCK2S-99939	2770	-23.65				-8.05	-5.67	-3.04	-1.71		-5.18
1.959		STOCK5S-23728	7127	-23.65				-8.05	-6.91	-4.49			-4.2
1.960		STOCK4S-71050	6323	-23.64				-8.95	-5.25	-3.43			-6.01
1.961		STOCK5S-50974	7305	-23.64				-8.61	-4.58	-4.51			-5.94
1.962		STOCK2S-83053	2490	-23.64				-8.25	-5.28	-4.3			-5.81
1.963		STOCK3S-93532	5124	-23.64				-8.99	-4.02	-5.19			-5.44
1.964		STOCK2S-24841	731	-23.64				-8.42	-7.2	-3.83			-4.19
1.965		STOCK5S-16731	6958	-23.63				-8.76	-3.74	-4.85			-6.28
1.966		STOCK4S-34255	5788	-23.63				-9.21	-5.93	-3.01			-5.48
1.967		STOCK3S-98858	5287	-23.63				-9.19	-4.23	-4.99			-5.22
1.968		STOCK3S-43777	3571	-23.63				-7.87	-7.49	-3.82			-4.45
1.969		STOCK3S-60063	3789	-23.62				-7.95	-4.79	-4.52			-6.36
1.970		STOCK2S-32132	985	-23.62				-8.48	-4.76	-4.44			-5.94
1.971		STOCK3S-74756	3948	-23.61				-9.14	-2.7	-5.27			-6.5
1.972		STOCK4S-34255	5785	-23.6				-8.57	-4.32	-4			-6.71
1.973		STOCK3S-79537	4225	-23.6				-8.84	-4.62	-3.67			-6.47
1.974		STOCK3S-88918	4843	-23.6				-9.05	-2.94	-5.71			-5.9
1.975		STOCK2S-29525	893	-23.6				-7.87	-6.7	-3.56			-5.47
1.976		STOCK6S-46914	8327	-23.6				-8.72	-5.27	-4.25			-5.36
1.977		STOCK3S-90247	4906	-23.6				-8.86	-5.83	-4.03			-4.88
1.978		STOCK6S-49778	8547	-23.6				-8.6	-6.5	-4.27			-4.23
1.979		STOCK5S-15396	6908	-23.59				-8.79	-4.17	-5.16			-5.47
1.980		STOCK5S-49499	7289	-23.59				-7.91	-5.79	-4.63			-5.26
1.981		STOCK6S-55088	8919	-23.59				-9.08	-5.1	-4.21			-5.2
1.982		STOCK4S-80428	6477	-23.58				-8.61	-4.02	-4.16			-6.79
1.983		STOCK2S-54546	1728	-23.58				-8.19	-5.65	-4.04			-5.7
1.984		STOCK6S-54424	8877	-23.58				-8.55	-5.62	-4.21			-5.2
1.985		STOCK2S-48565	1572	-23.58				-8.79	-5.33	-4.43			-5.03
1.986		STOCK1S-22493	249	-23.57			-5.17	-5.22	-0.16		-6.15		-5.22	-1.65
1.987		STOCK3S-91795	5027	-23.57				-8.78	-5.16	-4.07			-5.56
1.988		STOCK3S-34594	3272	-23.57				-8.25	-7.18	-3.14			-5
1.989		STOCK4S-11858	5454	-23.56				-8.5	-4.98	-3.72			-6.36
1.990		STOCK4S-01622	5336	-23.56				-9	-3.68	-5.05			-5.83
1.991		STOCK2S-82910	2483	-23.56				-9.16	-5.28	-3.51			-5.61
1.992		STOCK2S-42689	1330	-23.56				-8.29	-6.51	-4			-4.76
1.993		STOCK2S-67223	2086	-23.56				-7.66	-6.62	-4.8			-4.48
1.994		STOCK5S-13407	6821	-23.55				-7.45	-5.57	-4.46			-6.07
1.995		STOCK5S-25650	7160	-23.55				-8.53	-5.02	-4.75			-5.25
1.996		STOCK3S-43954	3586	-23.55				-8.81	-5.63	-3.87			-5.24
1.997		STOCK6S-55003	8901	-23.55				-8.51	-5.47	-4.4			-5.17
1.998		STOCK6S-49042	8502	-23.55				-8.12	-6.83	-4.04			-4.56
1.999		STOCK2S-73571	2253	-23.53				-8.59	-5.44	-3.81			-5.69
[truncated: 2,711 more rows]
