# Supplementary material for: Drug targeting CYP2E1 for the treatment of early-stage alcoholic steatohepatitis
Source: PLoS One. 2020 Jul 23;15(7):e0235990. doi: 10.1371/journal.pone.0235990 (PMC7377376; doi:10.1371/journal.pone.0235990)
Supplement: S2 File — (XLSX) [file pone.0235990.s014.xlsx]

## Sheet: nc_2_out
N	Structure	ID	Lig.#	Sum of Score	1dt6	1n6b	1nr6	1og2	1og5	1po5	1r9o	1suo	2bdm	2f9q
1		STOCK1N-69212	1054	-45.66	-2.63	-5.65		-7.86	-7.12	-5.18	-5.91		-5.79	-5.52
2		STOCK1N-29633	462	-44.95	-2.37	-4.19	-0.82	-6.97	-6.13	-5.17	-7.16		-5.22	-6.92
3		STOCK1N-57408	813	-44.83		-7.32		-7.46	-6.45	-4.69	-6.86		-6.12	-5.93
4		STOCK1N-08207	109	-44.71	-1.82	-8.38		-7.03	-6.41	-4.41	-7.73		-5.37	-3.56
5		STOCK1N-54007	722	-43.68	-1.49	-6.72		-8.46	-7.19	-5.11	-5.1		-4.71	-4.9
6		STOCK1N-69155	1041	-43.06	-3.89	-6.89		-8.13	-5.04	-5.01	-3.55		-4.42	-6.13
7		STOCK1N-70451	1237	-42.6	-1.67	-5.51		-7.81	-6.18	-4.87	-5.58		-5.77	-5.21
8		STOCK1N-27650	421	-41.25	-2.47	-3.26		-7.22	-6.39	-4.34	-6.63		-4.51	-6.43
9		STOCK1N-54007	721	-40.86	-2.72	-6.09		-7.67	-6.97	-5.52	-3.75		-5.97	-2.17
10		STOCK1N-05715	76	-40.31	-2.77	-3.43	-2.31	-6.95	-4.92	-4.85	-6.11		-4.89	-4.08
11		STOCK1N-70697	1297	-39.85	-0.69	-2.16		-6.87	-6.39	-4.88	-7.11		-5.58	-6.17
12		STOCK1N-34146	569	-39.32	-0.61	-2.18		-7.55	-7.07	-4.61	-5.63		-7.11	-4.56
13		STOCK1N-71229	1356	-39.28	-2.96	-0.9		-8.26	-6.59	-4.21	-4.67		-6.62	-5.07
14		STOCK1N-71693	1378	-38.77	-2.64	-5.68		-8.95	-5.56	-4.33			-6.01	-5.6
15		STOCK1N-71664	1375	-38.72		-3.37		-7.95	-6.01	-3.98	-6.8		-5.77	-4.84
16		STOCK1N-50191	690	-38.57				-7.43	-6.75	-5.21	-6.96		-5.79	-6.43
17		STOCK1N-53105	711	-38.42	-4.13	-1.61		-8.08	-6.26	-5.22			-4.97	-8.15
18		STOCK1N-26795	394	-38.21	-1.95			-6.8	-6.15	-5.43	-6.86		-5.36	-5.66
19		STOCK1N-19611	241	-37.26	-1.09			-7.26	-7.1	-4.5	-6.44		-5.81	-5.06
20		STOCK1N-70636	1285	-37.14	-2.27	-6.03		-8.12	-6.09	-5.05			-4.69	-4.89
21		STOCK1N-70524	1255	-36.56	-2.33	-5.57		-7.82	-5.75	-4.07			-5.66	-5.36
22		STOCK1N-58842	845	-36.52		-6.31		-7	-5.43	-5.01	-7.35		-5.42
23		STOCK1N-52739	705	-36.5		-1.37		-7.02	-6.29	-4.56	-6.13		-6.03	-5.1
24		STOCK1N-69381	1071	-36.28		-2.01		-7.26	-6.75	-4.38	-6.89		-5.63	-3.36
25		STOCK1N-59343	850	-36.27				-8.52	-8.97	-5.72			-6	-7.06
26		STOCK1N-31756	511	-36.24				-7.59	-7.18	-4.75	-6.08		-6.22	-4.42
27		STOCK1N-17944	216	-36.23		-0.64		-7.67	-7.61	-4.89	-7.12		-5.22	-3.08
28		STOCK1N-71078	1344	-35.92	-1.79	-4.39		-6.84	-6.23	-4.52	-1.67		-5.53	-4.95
29		STOCK1N-60937	877	-35.91		-7.48		-6.55	-5.23	-4.79	-7.05		-4.81
30		STOCK1N-71157	1346	-35.84	-3.19	-3.67		-8.07	-5.21	-4.07			-6.08	-5.55
31		STOCK1N-69872	1139	-35.53	-1.97	-4.84		-6.89	-6.17	-4.65			-5.54	-5.47
32		STOCK1N-57265	804	-35.4	-1.14	-1.38		-8.76	-5.12	-4.91			-5.94	-8.15
33		STOCK1N-59201	848	-35.34	-0.62			-9.11	-8.3	-4.44			-5.95	-6.92
34		STOCK1N-57891	825	-35.27		-4.41		-7.28	-5.77	-4.61	-7.69		-5.51
35		STOCK1N-53105	712	-35.25	-3.53			-8.12	-8.2	-4.23			-3.7	-7.47
36		STOCK1N-71440	1363	-35.08	-0.04	-2.75		-7.59	-7.16	-3.18	-6.68		-5.71	-1.97
37		STOCK1N-34146	570	-34.99	-0.81	-3.04		-6.65	-6.62	-4.24	-6.01		-5.11	-2.51
38		STOCK1N-53040	707	-34.68				-8.46	-6.97	-5.04			-5.48	-8.73
39		STOCK1N-71223	1353	-34.64	-2.72			-7.99	-6.02	-5.43			-5.42	-7.06
40		STOCK1N-56381	782	-34.23		-1.7		-8.72	-6.61	-4.57			-5.16	-7.47
41		STOCK1N-62299	884	-34.2		-4.89		-6.98	-5.44	-4.41	-7.48		-5
42		STOCK1N-08274	114	-34.1		-3		-7.47	-7.21	-3.73	-7		-5.69
43		STOCK1N-71478	1366	-34.1	-0.29			-7.97	-7.77	-4.97	-6.76		-6.25	-0.09
44		STOCK1N-59752	863	-34.08		-3.2		-7.38	-6.57	-4.63	-6.71		-5.59
45		STOCK1N-63668	896	-33.54	-1.98			-8.74	-7.34	-4.53			-4.52	-6.43
46		STOCK1N-27435	413	-33.5				-7.16	-6.87	-4.5	-4.01		-6.01	-4.95
47		STOCK1N-49504	686	-33.37	-0.01			-7.88	-7.29	-5.48			-5.22	-7.49
48		STOCK1N-53954	717	-33.34				-8.94	-7	-4.55			-5.01	-7.84
49		STOCK1N-59105	847	-33.29				-9.11	-8.19	-4.81			-5.77	-5.41
50		STOCK1N-20663	246	-33.26	-0.38			-7.69	-7.05	-4.49	-3.12		-5.54	-4.99
51		STOCK1N-61962	882	-32.78		-3.52		-8.91	-3.38	-5.36			-6.7	-4.91
52		STOCK1N-69175	1043	-32.69	-0.02			-9.24	-3.34	-5.73			-6.35	-8.01
53		STOCK1N-59931	865	-32.52		-4.67		-6.98	-5.36	-4.71	-6.1		-4.7
54		STOCK1N-60728	871	-32.32				-7.52	-8.64	-5.12			-4.25	-6.79
55		STOCK1N-60903	875	-32.28	-0.47			-7.89	-7.04	-4.97			-5.57	-6.34
56		STOCK1N-56637	795	-32.25				-8.62	-5.58	-4.43			-6.09	-7.53
57		STOCK1N-32287	532	-32.13				-7.78	-7.46	-4.81	-6.18		-5.9
58		STOCK1N-49504	687	-32.09	-3.57			-8.36	-7.75	-3.35			-3.11	-5.95
59		STOCK1N-58390	830	-31.95		-6.07		-7.09	-2.2	-4.13	-6.22		-4.94	-1.3
60		STOCK1N-17365	209	-31.7	-1.61	-3.11		-6.52	-5.68	-3.65	-6.01		-4.75	-0.37
61		STOCK1N-71401	1360	-31.7	-0.47			-7.93	-5.76	-4.18	-7.48		-5.88
62		STOCK1N-58390	831	-31.3		-6.72		-6.89	-6.31		-5.65		-5.73
63		STOCK1N-63283	894	-31.24				-8.29	-7.05	-4.83			-4.82	-6.25
64		STOCK1N-71164	1350	-31.18	-2.35			-8.76	-4.1	-5.11			-5.72	-5.14
65		STOCK1N-36021	601	-31.12		-1.02		-7.8	-6.93	-5.23	-1.12		-4.94	-4.08
66		STOCK1N-54376	729	-31.06				-8.88	-6.07	-4.83			-5.77	-5.51
67		STOCK1N-54011	726	-30.96				-9.08	-5.73	-4.91			-3.43	-7.81
68		STOCK1N-34980	577	-30.84				-9.41	-8.26	-6.37			-6.8
69		STOCK1N-18408	220	-30.83		-1.31		-6.37	-5.95	-4.24	-6.61		-4.99	-1.36
70		STOCK1N-70839	1315	-30.79		-3.32		-6.46	-4.98	-4.41	-6.7		-4.92
71		STOCK1N-57442	816	-30.75	-1.04			-7.4	-6.53	-4.11	-3.74		-5.72	-2.21
72		STOCK1N-70839	1316	-30.69		-3.54		-6.18	-5.28	-4.17	-6.52		-5
73		STOCK1N-55851	766	-30.44	-0.1			-7.67	-6.62	-4.27	-2.95		-5.92	-2.91
74		STOCK1N-25801	332	-30.35				-6.69	-6.59	-4.21	-3.14		-5.63	-4.09
75		STOCK1N-63113	890	-30.02				-7.69	-6.5	-4.45	-3		-5.13	-3.25
76		STOCK1N-68743	979	-30.01				-6.91	-6.95	-4.88	-4.92		-6.35
77		STOCK1N-70866	1333	-29.99				-7.89	-6.39	-3.06	-7.68		-4.97
78		STOCK1N-54011	725	-29.91		-0.79		-9.11	-3.51	-5.18			-5.93	-5.39
79		STOCK1N-33219	555	-29.78				-7.09	-6.09	-4.05	-6.16		-4.91	-1.48
80		STOCK1N-08238	111	-29.77		-3.65	-3.91	-4.66	-4.83	-2.18	-5.16	-0.21	-4.49	-0.68
81		STOCK1N-53040	708	-29.76				-8.75	-7	-5.94			-3.62	-4.45
82		STOCK1N-69616	1089	-29.55				-7.55	-7.02	-3.24	-6.12		-5.62
83		STOCK1N-70839	1314	-29.48		-2.2		-6.53	-5.3	-4.29	-6.67		-4.49
84		STOCK1N-68385	942	-29.45				-9.42	-3.77	-5.21			-5.1	-5.95
85		STOCK1N-69104	1032	-29.34				-8.68	-5.87	-3.61			-5.18	-6
86		STOCK1N-19009	233	-29.32				-9.74	-3.78	-5.58			-5.19	-5.03
87		STOCK1N-56637	796	-29.04				-8.5	-3.52	-5.48			-4.06	-7.48
88		STOCK1N-59729	859	-28.96				-8.15	-6.77	-5.04			-4.93	-4.07
89		STOCK1N-70625	1278	-28.89		-3.61		-6.38	-4.66	-3.15	-6.39		-4.7
90		STOCK1N-47347	678	-28.79	-1.23			-8.17	-5.11	-4.85			-5.68	-3.75
91		STOCK1N-50953	695	-28.7	-0.78	-0.34		-7.86	-5.58	-4.08			-5.57	-4.49
92		STOCK1N-53954	718	-28.68				-8.74	-6.29	-5.83			-2.61	-5.21
93		STOCK1N-68801	992	-28.63	-1.27			-9.23	-3.09	-4.3			-4.52	-6.22
94		STOCK1N-63172	892	-28.54	-0.72			-8.52	-4.27	-4.5			-5.27	-5.26
95		STOCK1N-68449	949	-28.31				-8.39	-5.51	-4.92			-5.61	-3.88
96		STOCK1N-56381	783	-28.14	-1.68			-7.7	-4.18	-4.05			-4.08	-6.45
97		STOCK1N-32287	533	-28.1				-7.8	-6.48	-5.24	-2.68		-5.9
98		STOCK1N-60022	867	-27.93				-8.47	-6.38	-4.34			-5.33	-3.41
99		STOCK1N-30867	493	-27.78				-6.89	-6.08	-4.27	-5.34		-4.89	-0.31
100		STOCK1N-68609	961	-27.77				-8.08	-4.2	-4.09			-5.8	-5.6
101		STOCK1N-67660	934	-27.59	-3.23			-8.87		-4.41			-4.06	-7.02
102		STOCK1N-63834	898	-27.48				-8.52	-4.83	-4.79			-4.72	-4.62
103		STOCK1N-34029	563	-27.45				-7.94	-7.7	-5.14	-2.28		-4.39
104		STOCK1N-59345	852	-27.32				-7.84	-3.92	-4.25			-5.08	-6.23
105		STOCK1N-46979	669	-27.17				-7.33	-6.51	-1.13	-7.03		-5.17
106		STOCK1N-63061	888	-27.12				-8.29	-4.67	-3.95			-4.79	-5.42
107		STOCK1N-25862	338	-27.1		-2.33		-6.11	-4.64	-4.82	-4.57		-4.63
108		STOCK1N-26397	382	-27.05		-4.44		-6.23	-5.37	-3.23	-3.74		-4.04
109		STOCK1N-63933	900	-27				-9.05	-2.8	-6			-5.87	-3.28
110		STOCK1N-29036	454	-26.98				-6.43	-5.95	-3.67	-6.31		-4.62
111		STOCK1N-68385	940	-26.93				-9.09		-5.17			-6.21	-6.46
112		STOCK1N-71229	1355	-26.88				-7.15	-5.72	-2.61	-4.31		-7.09
113		STOCK1N-67660	932	-26.82				-8.94	-0.2	-4.47			-5.98	-7.23
114		STOCK1N-68730	976	-26.75				-7.86	-6.98	-4.36			-4.63	-2.92
115		STOCK1N-68642	970	-26.61				-7.55	-6.71	-4.17	-2.61		-5.57
116		STOCK1N-70943	1341	-26.56	-1.99			-7.68	-0.54	-4.73			-6.1	-5.52
117		STOCK1N-10668	126	-26.54				-8.02	-7.52	-3.5	-0.91		-6.59
118		STOCK1N-57265	805	-26.24	-0.16	-2.07		-8.77	-3.89	-5.78			-2.74	-2.83
119		STOCK1N-32151	522	-25.98				-7.72	-3.74	-5.42	-3.47		-5.63
120		STOCK1N-69622	1094	-25.54				-8.04	-5.85	-4.05			-4.79	-2.81
121		STOCK1N-50953	696	-25.51		-2.48		-7.65	-5.61	-4.85			-4.25	-0.67
122		STOCK1N-69689	1102	-25.5				-7.36		-5.72			-6.28	-6.14
123		STOCK1N-26022	353	-25.39				-5.53	-4.94	-3.35	-6.4		-5.17
124		STOCK1N-68762	982	-25.36				-8.45	-4.7	-4.39			-5.91	-1.91
125		STOCK1N-32287	534	-25.32				-7.5	-7.51	-3.66	-1.68		-4.97
126		STOCK1N-59748	861	-25.29				-7.67	-2.46	-5.29			-5.13	-4.74
127		STOCK1N-68642	971	-25.25				-7.45	-6.66	-4.58	-1.76		-4.8
128		STOCK1N-32151	525	-25.23				-8.19	-7.21	-4.74			-5.09
129		STOCK1N-56586	790	-25.23				-7.27	-5.19	-4.65	-3.61		-4.51
130		STOCK1N-54376	730	-25.19				-8.72	-1.36	-3.59			-3.74	-7.78
131		STOCK1N-69616	1090	-25.19				-6.8	-5.64	-2.52	-5.61		-4.62
132		STOCK1N-64191	904	-25.1				-8.52	-1.88	-3.65			-5.63	-5.42
133		STOCK1N-69474	1077	-25.04	-0.63			-7.66	-6.29	-5.15			-5.31
134		STOCK1N-58390	835	-25.02		-2.13		-6.26	-6.09		-5.82		-4.72
135		STOCK1N-68628	967	-25.02				-8.4	-4.87	-6.09			-5.66
136		STOCK1N-69886	1143	-25				-8.75		-4.15			-5.01	-7.09
137		STOCK1N-32287	535	-24.98				-7.43	-7	-3.35	-2.39		-4.81
138		STOCK1N-68550	955	-24.95				-8.93	-1.24	-3.94			-5.29	-5.55
139		STOCK1N-32151	524	-24.89				-8.04	-6.26	-5.44			-5.15
140		STOCK1N-68642	969	-24.88				-7.49	-5.96	-3.42	-2.62		-5.39
141		STOCK1N-33219	554	-24.79		-3.2		-5.84	-2.36	-1.48	-6.91		-5
142		STOCK1N-47458	680	-24.74				-8.33	-6.81	-4.38			-5.22
143		STOCK1N-67221	928	-24.65				-8.43	-4.24	-5.18			-5.2	-1.6
144		STOCK1N-60381	869	-24.63				-7.65	-1.61	-5.28			-4.7	-5.39
145		STOCK1N-64597	908	-24.42				-8.5	-4.67	-5.1			-5.23	-0.92
146		STOCK1N-60749	873	-24.39				-8.08	-6.56				-4.5	-5.25
147		STOCK1N-58390	832	-24.21		-6.44		-6.77			-6.21		-4.79
148		STOCK1N-05780	79	-24.18				-5.19	-5.04	-3.43	-5.39		-4.62	-0.51
149		STOCK1N-26022	352	-24.13		-3.87		-5.46	-3.98	-2.38	-4.91		-3.53
150		STOCK1N-34029	564	-24.13				-7.79	-7.23	-4.33			-4.78
151		STOCK1N-63961	902	-24.01	-0.42			-7.78	-3.09	-3.1			-5.32	-4.3
152		STOCK1N-69180	1046	-23.98				-8.69	-4.07	-4.85			-6.37
153		STOCK1N-38423	628	-23.93				-5.76	-4.15		-6.16	-1.51	-4.26	-2.09
154		STOCK1N-70697	1296	-23.92				-5.53	-5.69	-2.43	-4.56		-5.71
155		STOCK1N-70158	1200	-23.91				-5.5	-4.58	-3.56	-5.44		-4.51	-0.32
156		STOCK1N-32151	523	-23.89				-7.73	-6.44	-4.47			-5.25
157		STOCK1N-68387	946	-23.71				-6.96	-2.53	-4.65			-3.43	-6.14
158		STOCK1N-24978	286	-23.64				-4.38	-4.9	-3.58	-6.48		-4.3
159		STOCK1N-65318	922	-23.62				-7.5	-2.59	-3.91			-4.38	-5.24
160		STOCK1N-70458	1240	-23.47				-7.58	-3.43	-3.89			-4.24	-4.33
161		STOCK1N-69721	1105	-23.38				-8.63	-4.44	-5.06			-5.25
162		STOCK1N-68573	958	-23.09				-8.27	-4.28	-5.09			-5.45
163		STOCK1N-70576	1261	-23.04				-6.61	-4.6	-3.39	-5.03		-3.41
164		STOCK1N-64899	912	-23.02				-7.76	-2.15	-4.7			-4.91	-3.5
165		STOCK1N-48035	682	-22.99				-9.1	-1.55	-5.49			-6.85
166		STOCK1N-70384	1230	-22.98				-6.09	-5.47	-2.95	-3.95		-4.52
167		STOCK1N-10865	133	-22.93				-6.13	-5.47	-3.45	-3.92		-3.96
168		STOCK1N-68387	944	-22.82				-3.64	-1.12	-4.7			-5.94	-7.42
169		STOCK1N-10884	136	-22.79				-5.04	-4.81	-3.1	-5.13		-4.71
170		STOCK1N-55076	749	-22.79			-4.85	-4.92	-3.98		-4.95		-4.07	-0.02
171		STOCK1N-59718	857	-22.69				-7.73		-4.72			-6.03	-4.21
172		STOCK1N-06245	83	-22.68				-6.6	-3.11	-3.91	-4.01		-5.05
173		STOCK1N-26377	378	-22.68				-6.21	-5.43		-6.77		-4.27
174		STOCK1N-65303	920	-22.6				-7.82	-0.89	-3.34			-5.73	-4.82
175		STOCK1N-69838	1128	-22.43				-7.73	-3.06	-4.92			-4.64	-2.08
176		STOCK1N-69904	1149	-22.42	-0.2			-7.24	-4.89	-4.12			-5.97
177		STOCK1N-19611	240	-22.41				-7.18	-3.54		-5.89		-5.8
178		STOCK1N-00047	2	-22.34				-9.2	-2.6	-4.31			-6.23
179		STOCK1N-70799	1312	-22.3				-7.62	-4.42	-4.29			-5.97
180		STOCK1N-68097	938	-22.25				-6.96		-4.25			-4.84	-6.2
181		STOCK1N-46906	666	-22.2				-8.35	-2.73	-5.91			-5.21
182		STOCK1N-65102	916	-22.2				-8.24	-1.09	-5.21			-4.57	-3.09
183		STOCK1N-69616	1088	-22.09				-6.89	-5.08		-5.74		-4.38
184		STOCK1N-70625	1281	-21.98				-5.94	-5.2	-3.27	-3.01		-4.56
185		STOCK1N-69092	1025	-21.97				-5.66	-4.7	-3.17	-4.06		-4.38
186		STOCK1N-68097	936	-21.7				-7.35		-3.95			-5.39	-5.01
187		STOCK1N-36339	607	-21.69				-7.07	-5.1	-4.5			-5.02
188		STOCK1N-21463	258	-21.58				-7.03		-3.95			-4.47	-6.13
189		STOCK1N-25985	348	-21.58				-5.42	-4.95	-3	-4.41		-3.8
190		STOCK1N-69068	1014	-21.58		-1.56	-5	-4.43			-3.66	-2.74	-4.19
191		STOCK1N-70172	1209	-21.54				-7.05	-4.57	-3.94			-5.98
192		STOCK1N-69076	1020	-21.52				-7.98	-4.86	-3.64			-5.04
193		STOCK1N-71478	1365	-21.25				-7.28	-4.67	-1.05	-1.83		-6.42
194		STOCK1N-23780	262	-21.2				-7.49	-4.03	-4.75			-4.93
195		STOCK1N-32372	542	-21.13				-8.27	-1.76	-5.46			-5.64
196		STOCK1N-69753	1109	-21.09				-5.69	-4.71	-2.98	-3.45		-4.26
197		STOCK1N-37157	616	-21.07				-8	-2.51	-5.01			-5.55
198		STOCK1N-42176	640	-21.02				-8.2	-2.55	-5.08			-5.19
199		STOCK1N-64731	910	-21.01				-7.41	-1.11	-3.53			-5.12	-3.84
200		STOCK1N-56428	787	-20.96				-4.76		-3.87			-6.14	-6.19
201		STOCK1N-69212	1053	-20.92				-5.24	-5.98		-3.48		-6.22
202		STOCK1N-69292	1063	-20.82				-7.75	-3.73	-4.02			-5.32
203		STOCK1N-56352	772	-20.63			-4.08	-5.71			-6.23		-4.61
204		STOCK1N-70886	1336	-20.54				-7.63	-3.51	-4.08			-5.32
205		STOCK1N-71401	1359	-20.49				-7.34	-3.69	-1.06	-2.84		-5.56
206		STOCK1N-58390	833	-20.34		-4.81		-5.32			-5.69		-4.52
207		STOCK1N-69847	1133	-20.05				-6.33	-5.31	-3.57	-1.22		-3.62
208		STOCK1N-70052	1186	-19.92				-5.72	-5.23		-4.14		-4.3	-0.53
209		STOCK1N-69886	1141	-19.81				-10.14		-3.26			-6.09	-0.32
210		STOCK1N-38306	625	-19.78				-8.73	-1.33	-3.64			-6.08
211		STOCK1N-67636	930	-19.76				-7.3	-4.33	-3.55			-4.58
212		STOCK1N-58645	840	-19.73				-3.23		-4.75			-5.32	-6.43
213		STOCK1N-70853	1329	-19.47				-8.31	-3.54	-2.11			-5.51
214		STOCK1N-27799	430	-19.46				-5.71	-2.25	-2.23	-5.18		-4.09
215		STOCK1N-40239	633	-19.42				-5.9	-3.84		-5.63		-4.05
216		STOCK1N-25985	349	-19.28				-4.72	-0.54	-1.44	-7.23		-5.35
217		STOCK1N-70866	1332	-19.15				-7.16	-3.5		-3.51		-4.98
218		STOCK1N-69021	1000	-19.04				-5.78	-6.32	-2.21			-4.73
219		STOCK1N-69904	1148	-18.95				-6.4	-5.32	-0.86			-6.37
220		STOCK1N-68847	995	-18.91				-6.07	-5.2	-3.57			-4.07
221		STOCK1N-53743	715	-18.9				-8.37		-5.38			-5.15
222		STOCK1N-55076	743	-18.89			-4.87	-4.85			-3.53		-4.12	-1.52
223		STOCK1N-43658	644	-18.88				-8.42		-5.06			-5.4
224		STOCK1N-18067	218	-18.84				-8.78		-4.64			-5.42
225		STOCK1N-70625	1279	-18.79				-1.45	-3.46	-2.64	-5.92		-5.32
226		STOCK1N-70383	1228	-18.73	-2			-7.87		-4.62			-4.24
227		STOCK1N-17817	214	-18.56				-7.9	-1.56	-4.83			-4.27
228		STOCK1N-70760	1305	-18.55				-7.84	-2.77	-2.29			-5.65
229		STOCK1N-26397	383	-18.54				-5.22	-3.22		-4.68		-5.42
230		STOCK1N-46229	662	-18.51				-8.68		-4.61			-5.22
231		STOCK1N-69256	1060	-18.51				-7.03	-5.57	-1.93			-3.98
232		STOCK1N-55076	744	-18.48		-2.7	-3.64	-4.5			-4.76	-0.91		-1.97
233		STOCK1N-58376	828	-18.45				-1.86	-2.68	-4.92			-4.58	-4.41
234		STOCK1N-52388	702	-18.39				-7.39	-2.25	-3.96			-4.79
235		STOCK1N-69309	1066	-18.39				-8.36	-4.46				-5.57
236		STOCK1N-17310	204	-18.36				-4.45		-4.48			-5.19	-4.24
237		STOCK1N-07297	100	-18.35			-4.15	-5.85			-3.57		-4.78
238		STOCK1N-43627	643	-18.27				-8.18		-4.05			-6.04
239		STOCK1N-45058	654	-18.26				-3.43		-4.86			-3.88	-6.09
240		STOCK1N-30546	482	-18.25				-7.92	-2.35	-3.51			-4.47
241		STOCK1N-68743	978	-18.25				-6.51	-5.14				-6.6
242		STOCK1N-68730	975	-18.24				-7.43	-4.85		-1.16		-4.8
243		STOCK1N-70426	1233	-18.23				-3.84	-4.2	-3.18	-2.99		-4.02
244		STOCK1N-69946	1154	-18.19				-8.25	-2.29	-2.45			-5.2
245		STOCK1N-71157	1347	-18.19				-6.28	-4.48	-1.95			-5.48
246		STOCK1N-55545	758	-18.17				-6.72		-3.32			-3.98	-4.15
247		STOCK1N-71223	1352	-18.15				-5.81	-4.47	-2.67			-5.2
248		STOCK1N-69095	1029	-18.1				-7.26	-3.96	-2.81			-4.07
249		STOCK1N-52219	700	-18.06				-8.4		-4.96			-4.7
250		STOCK1N-70158	1203	-17.9				-4.5	-4.5		-4.71		-3.98	-0.21
251		STOCK1N-70524	1254	-17.89				-6.51	-5.87				-5.51
252		STOCK1N-69034	1003	-17.83				-7.76	-4.68				-5.39
253		STOCK1N-70645	1287	-17.79				-7.39	-2.58	-2.91			-4.91
254		STOCK1N-70839	1317	-17.76				-5.19	-4.39	-0.51	-3.68		-3.99
255		STOCK1N-69599	1086	-17.74				-6.77	-5.94				-5.03
256		STOCK1N-26388	381	-17.7			-1.3	-5.76			-6.15		-4.49
257		STOCK1N-70451	1236	-17.61				-6.59	-5.36				-5.66
258		STOCK1N-70647	1290	-17.58				-7.29	-2.25	-2.83			-5.21
259		STOCK1N-69147	1038	-17.53				-6.51	-5.42	-0.67			-4.93
260		STOCK1N-29806	472	-17.32						-4.64			-4.84	-7.84
261		STOCK1N-70163	1206	-17.24				-7.09	-3.92	-1.17			-5.06
262		STOCK1N-68789	988	-17.19				-6.23	-3.93	-1.86			-5.17
263		STOCK1N-40239	632	-17.07				-4.21	-3.88		-5.73		-3.25
264		STOCK1N-70750	1302	-17.06				-6.89	-1.8	-2.79			-5.58
265		STOCK1N-50928	692	-17.05			-2.29	-5.37			-4.6		-4.19	-0.6
266		STOCK1N-10426	125	-17.03		-0.45	-1.18	-4.78			-6.26		-4.36
267		STOCK1N-69899	1146	-17.01				-5.11	-5.42	-2.17	-0.75		-3.56
268		STOCK1N-64981	914	-17				-7.53		-4.25			-5.22
269		STOCK1N-64227	906	-16.98				-8.64		-3.38			-4.96
270		STOCK1N-71664	1374	-16.98				-4.25	-5.5	-2.06			-5.17
271		STOCK1N-20663	245	-16.95				-3.97	-5.67		-2.03		-5.28
272		STOCK1N-50928	693	-16.95		-2.11	-0.57	-4.77	-0.09		-5.36		-4.05
273		STOCK1N-70029	1173	-16.95				-6.58	-5.43	-1.06			-3.88
274		STOCK1N-17365	210	-16.94		-2.11		-4.39	-2.47		-3.01		-4.96
275		STOCK1N-04907	64	-16.93		-1.51		-4.84			-5.8		-4.78
276		STOCK1N-62688	886	-16.91				-5.92		-5.22			-5.77
277		STOCK1N-70625	1280	-16.8				-5.91			-5.62		-5.27
278		STOCK1N-65164	918	-16.79				-7.82		-3.69			-5.28
279		STOCK1N-70199	1215	-16.77				-6.82	-2.59	-2.45			-4.91
280		STOCK1N-26795	395	-16.75				-4.02	-3.68		-5.04		-4.01
281		STOCK1N-70851	1327	-16.71				-5.96	-3.41	-2.21			-5.13
282		STOCK1N-69776	1114	-16.64				-7.62	-3.44				-5.58
283		STOCK1N-55076	750	-16.59			-3.72		-3.73		-2.33	-0.36	-3.47	-2.98
284		STOCK1N-31146	500	-16.45						-4.97			-4.88	-6.6
285		STOCK1N-69381	1070	-16.45				-4.96	-4.87	-2.41			-4.21
286		STOCK1N-26216	368	-16.38			-1	-5.57			-5.26		-4.55
287		STOCK1N-57321	811	-16.31				-8.14		-3.4			-4.77
288		STOCK1N-69529	1080	-16.29				-4.08	-2.96		-4.65		-4.6
289		STOCK1N-42149	639	-16.28				-2.31		-3.8			-5.57	-4.6
290		STOCK1N-70602	1270	-16.24				-6.87		-4.17			-5.2
291		STOCK1N-71440	1362	-16.23				-6.04	-4.69				-5.5
292		STOCK1N-69117	1034	-16.13				-6.39	-3.58	-2.7			-3.46
293		STOCK1N-25801	331	-16.12				-4.21	-5.63				-6.28
294		STOCK1N-70214	1218	-15.98				-5.81	-4.49	-1.87			-3.81
295		STOCK1N-33832	561	-15.91		-4			-3.29		-5.33		-3.29
296		STOCK1N-37601	618	-15.91				-8.5		-3.83			-3.58
297		STOCK1N-70199	1216	-15.91				-7.38	-1.26	-3.26			-4.01
298		STOCK1N-27435	412	-15.9				-4.94	-5.8		-0.41		-4.75
299		STOCK1N-55351	756	-15.88				-8.57		-3.37			-3.94
300		STOCK1N-07326	102	-15.78				-5.17		-1.4	-4.92		-4.29
301		STOCK1N-70780	1308	-15.69				-7.78	-0.62	-2.43			-4.86
302		STOCK1N-08109	108	-15.64				-6.91			-3.81		-4.92
303		STOCK1N-69561	1083	-15.42				-6.06	-4.53	-2.04			-2.79
304		STOCK1N-70666	1293	-15.31				-6.79		-3.17			-5.35
305		STOCK1N-69084	1023	-15.25				-6.62	-5.23				-3.4
306		STOCK1N-70017	1169	-15.25				-7.01	-1.39	-1.19			-5.66
307		STOCK1N-14620	160	-15.21				-4.27			-6.25		-4.69
308		STOCK1N-30603	486	-15.21				-5.34		-3.66			-4.15	-2.06
309		STOCK1N-68801	990	-15.17				-7.39		-2.56			-5.22
310		STOCK1N-54785	738	-15.06						-3.52	-0.59		-4.98	-5.97
311		STOCK1N-69976	1160	-15.06				-6.05	-3.08	-1.99			-3.94
312		STOCK1N-26144	361	-15.03				-5.67			-5.32		-4.04
313		STOCK1N-69638	1097	-15.02				-4.27	-5.47	-1.89			-3.39
314		STOCK1N-70585	1264	-15.02				-8.07		-1.92			-5.03
315		STOCK1N-69474	1076	-14.94				-7.23	-2.26				-5.45
316		STOCK1N-57442	815	-14.88				-4.87	-4.34		-1.03		-4.64
317		STOCK1N-70299	1221	-14.77				-7.76		-2.2			-4.81
318		STOCK1N-70843	1323	-14.77				-5.95	-5.07		-3.75
319		STOCK1N-56783	799	-14.75				-4.3		-3.19			-4.92	-2.34
320		STOCK1N-57579	819	-14.75				-5.61		-3.37			-5.77
321		STOCK1N-01783	26	-14.68				-3.68		-4.74			-6.26
322		STOCK1N-69622	1093	-14.64				-6.25	-3.94				-4.45
323		STOCK1N-70172	1210	-14.43				-6.59	-2.43				-5.41
324		STOCK1N-54704	735	-14.36				-5.62		-4.01			-4.73
325		STOCK1N-70742	1299	-14.35				-5.4	-2.76	-1.25			-4.94
326		STOCK1N-18723	226	-14.31				-5.55			-4.29		-4.47
327		STOCK1N-57282	809	-14.3						-4.82			-6.31	-3.17
328		STOCK1N-19350	235	-14.29				-5.06			-5.35		-3.88
329		STOCK1N-16718	191	-14.28						-4.57			-4.51	-5.2
330		STOCK1N-70551	1258	-14.28				-7.37		-2.23			-4.68
331		STOCK1N-69817	1120	-14.25				-4.8	-4.3	-1.27			-3.88
332		STOCK1N-13217	148	-14.17	-0.09			-6.96		-3.88			-3.24
333		STOCK1N-69816	1117	-14.15				-5.93	-1.27	-2.55			-4.4
334		STOCK1N-70138	1198	-14.15				-5.07	-4.87				-4.21
335		STOCK1N-27702	428	-14.11				-3.77	-2.89	-2.78	-1.05		-3.62
336		STOCK1N-68573	957	-14.09				-6.33		-2.97			-4.79
337		STOCK1N-71622	1372	-14.07				-4.85	-4.3		-4.92
338		STOCK1N-70038	1176	-13.99				-4.85	-2.57	-1.84			-4.73
339		STOCK1N-25672	321	-13.96				-4.74		-4.22			-5
340		STOCK1N-69068	1015	-13.79				-3.02		-1.96	-2.85	-2.27	-3.69
341		STOCK1N-70842	1320	-13.73				-5.35	-4.01	-0.79	-3.58
342		STOCK1N-70465	1242	-13.64				-6.61		-2.35			-4.68
343		STOCK1N-70760	1306	-13.5				-6	-3.52				-3.98
344		STOCK1N-38423	627	-13.47	-0.35			-4.09	-3.48		-5.55
345		STOCK1N-56627	793	-13.45						-5.48			-6.34	-1.63
346		STOCK1N-65834	924	-13.42						-4.09			-6.04	-3.29
347		STOCK1N-69038	1005	-13.34				-5.34	-3.05		-0.88		-4.07
348		STOCK1N-70069	1189	-13.32				-5.99			-3.64		-3.69
349		STOCK1N-69840	1131	-13.3				-4.56	-4.19	-0.13			-4.42
350		STOCK1N-70636	1284	-13.26				-5.44	-2.47				-5.35
351		STOCK1N-68612	964	-13.2				-6.14	-1.78	-1.36			-3.92
352		STOCK1N-68762	981	-13.13				-7.15					-5.98
353		STOCK1N-69045	1009	-13.11				-7.1	-2.39				-3.62
354		STOCK1N-70624	1275	-13.11				-5.39	-4.17				-3.55
355		STOCK1N-70177	1212	-13.07				-5.2	-4				-3.87
356		STOCK1N-71078	1343	-13.01				-1.78	-5.53				-5.7
357		STOCK1N-68768	985	-12.75				-6.48	-1.22				-5.05
358		STOCK1N-68609	960	-12.61				-3.31	-2.8	-1.23			-5.27
359		STOCK1N-68550	954	-12.47				-6.26					-6.21
360		STOCK1N-70613	1272	-12.47				-6.83		-1.4			-4.24
361		STOCK1N-71529	1371	-12.43				-5.51			-3.33		-3.59
362		STOCK1N-71693	1377	-12.4				-5.96	-0.66				-5.78
363		STOCK1N-08238	112	-12.36			-2.48	-3.83	-2.03				-4.02
364		STOCK1N-16106	179	-12.32				-6.74			-0.4		-5.18
365		STOCK1N-69400	1074	-12.27				-7.13		-1.17			-3.97
366		STOCK1N-70345	1224	-12.24				-6.15		-2.11			-3.98
367		STOCK1N-70799	1311	-12.24				-2.88	-4.29				-5.07
368		STOCK1N-69208	1051	-12.2				-6.86	-0.72				-4.62
369		STOCK1N-26144	364	-12.18				-5.48			-2.05		-4.65
370		STOCK1N-69824	1125	-12.17				-5.96	-1.54	-1.07			-3.6
371		STOCK1N-32070	518	-11.95				-3.22			-4.6		-4.13
372		STOCK1N-69244	1057	-11.91				-5.6	-1.98				-4.33
373		STOCK1N-68449	948	-11.9				-5.02	-2.16				-4.72
374		STOCK1N-05695	74	-11.8				-5.28			-1.44		-5.08
375		STOCK1N-02661	37	-11.79				-4.58					-4.52	-2.69
376		STOCK1N-00047	1	-11.68				-2.61	-3.34				-5.73
377		STOCK1N-70886	1335	-11.58				-6.14					-5.44
378		STOCK1N-70474	1245	-11.33				-5.89		-1.98			-3.46
379		STOCK1N-70514	1251	-11.26				-3.93		-3.11			-4.22
380		STOCK1N-71164	1349	-10.95				-5.57					-5.38
381		STOCK1N-44323	647	-10.91				-5.84		-0.59			-4.48
382		STOCK1N-26634	390	-10.85				-6.54					-4.31
383		STOCK1N-61236	880	-10.67						-3.27			-7.4
384		STOCK1N-55851	765	-10.62				-6.06					-4.56
385		STOCK1N-56428	786	-10.58						-4.87			-5.71
386		STOCK1N-21422	254	-10.57				-5.61					-4.96
387		STOCK1N-10016	122	-10.51				-3.89			-3.23		-3.39
388		STOCK1N-68644	973	-10.48				-4.07	-2.89				-3.52
389		STOCK1N-69057	1012	-10.35				-6.12		-0.03			-4.2
390		STOCK1N-69155	1040	-10.33				-2.81	-1.82				-5.7
391		STOCK1N-69982	1164	-10.28				-4.88		-1.86			-3.54
392		STOCK1N-04229	54	-10.16				-4.49		-0.46	-3.8		-1.41
393		STOCK1N-56362	780	-10.12				-0.81	-4.52	-1.19			-3.6
394		STOCK1N-70047	1184	-10.08				-4.96		-1.76			-3.36
395		STOCK1N-69961	1158	-9.86				-3.7		-2.83			-3.33
396		STOCK1N-69838	1127	-9.84				-4.23					-5.61
397		STOCK1N-56050	769	-9.82	-0.34					-3.93			-5.17	-0.38
398		STOCK1N-70503	1248	-9.8				-3.83		-1.6			-4.37
399		STOCK1N-05715	75	-9.67							-5.14		-4.53
400		STOCK1N-70888	1338	-9.62				-4.3			-0.61		-4.71
401		STOCK1N-70750	1303	-9.61				-3.21		-1.36			-5.04
402		STOCK1N-59484	855	-9.54						-4.62			-4.92
403		STOCK1N-69076	1019	-9.51				-3.43	-0.1				-5.98
404		STOCK1N-70383	1227	-9.44				-4.07	-1.41				-3.96
405		STOCK1N-15086	167	-9.41				-5.49					-3.92
406		STOCK1N-24119	276	-9.37				-3.88			-1.45		-4.04
407		STOCK1N-68628	966	-9.3				-4.69					-4.61
408		STOCK1N-29752	470	-9.22				-5.23					-3.99
409		STOCK1N-29806	471	-9.22						-3.45			-5.77
410		STOCK1N-69649	1100	-9.22					-4.98				-4.24
411		STOCK1N-17310	203	-9.15						-4.38			-4.77
412		STOCK1N-42149	638	-8.88						-4.15			-4.73
413		STOCK1N-31990	517	-8.82		-4.26		-0.76					-3.8
414		STOCK1N-69180	1045	-8.82				-3.75					-5.07
415		STOCK1N-56050	768	-8.73						-3.8			-4.93
416		STOCK1N-56362	776	-8.72				-4.57			-0.1		-4.05
417		STOCK1N-10668	127	-8.68				-1.42	-1.53				-5.73
418		STOCK1N-69872	1138	-8.57					-3.48				-5.09
419		STOCK1N-70474	1246	-8.57				-3.11					-5.46
420		STOCK1N-70163	1207	-8.42				-3.03		-0.51			-4.88
421		STOCK1N-70666	1294	-8.38				-4.23					-4.15
422		STOCK1N-16718	190	-8.32						-3.91			-4.41
423		STOCK1N-66890	926	-8.27				-3.87					-4.4
424		STOCK1N-12904	145	-8.06				-4.46					-3.6
425		STOCK1N-68503	952	-7.99						-2.89			-5.1
426		STOCK1N-69721	1104	-7.97				-2.82					-5.15
427		STOCK1N-27650	420	-7.96					-0.1		-3.11		-4.75
428		STOCK1N-37073	615	-7.96							-3.17		-4.79
429		STOCK1N-70943	1340	-7.95					-0.54	-2.07			-5.34
430		STOCK1N-54578	733	-7.89				-3.6			-4.29
431		STOCK1N-28623	446	-7.77				-3.31					-4.46
432		STOCK1N-23901	267	-7.76				-1.01			-2.15		-4.6
433		STOCK1N-01985	30	-7.69				-4.72					-2.97
434		STOCK1N-32679	546	-7.67				-1.85					-5.82
435		STOCK1N-01985	28	-7.64				-4.78					-2.86
436		STOCK1N-69104	1031	-7.55					-2.2				-5.35
437		STOCK1N-54578	734	-7.52				-3.63			-3.89
438		STOCK1N-70851	1326	-7.2				-0.15	-2.15				-4.9
439		STOCK1N-01985	29	-7.19				-5.11					-2.08
440		STOCK1N-58645	841	-7.17						-3.4			-3.77
441		STOCK1N-17558	212	-7.13				-2.59					-4.54
442		STOCK1N-69983	1167	-7.03				-2.06	-0.65				-4.32
443		STOCK1N-70123	1194	-6.98						-1.82			-5.16
444		STOCK1N-45058	653	-6.96						-2.85			-4.11
445		STOCK1N-36339	606	-6.91				-6.91
446		STOCK1N-16669	187	-6.75						-2.73			-4.02
447		STOCK1N-24071	274	-6.75				-1.47	-5.28
448		STOCK1N-21463	257	-6.66						-3.58			-3.08
449		STOCK1N-02069	33	-6.61				-2.46					-4.15
450		STOCK1N-14368	153	-6.53				-2.72					-3.81
451		STOCK1N-26144	360	-6.47						-1.71			-4.76
452		STOCK1N-70645	1288	-6.39						-3.14			-3.25
453		STOCK1N-25180	301	-6.38				-1.79					-4.59
454		STOCK1N-61236	879	-6.36									-6.36
455		STOCK1N-71513	1368	-6.31						-1.86			-4.45
456		STOCK1N-01783	25	-6.22									-6.22
457		STOCK1N-70041	1178	-6.06						-1.27			-4.79
458		STOCK1N-70345	1225	-5.74					-0.34				-5.4
459		STOCK1N-25406	313	-5.73									-5.73
460		STOCK1N-45207	658	-5.63									-5.63
461		STOCK1N-56627	792	-5.63									-5.63
462		STOCK1N-26980	399	-5.56									-5.56
463		STOCK1N-58376	827	-5.55									-5.55
464		STOCK1N-55076	746	-5.51			-2.25							-3.26
465		STOCK1N-26156	366	-5.45									-5.45
466		STOCK1N-32351	540	-5.44									-5.44
467		STOCK1N-70602	1269	-5.37									-5.37
468		STOCK1N-15056	165	-5.33									-5.33
469		STOCK1N-25706	327	-5.31									-5.31
470		STOCK1N-27157	405	-5.24									-5.24
471		STOCK1N-30378	478	-5.24									-5.24
472		STOCK1N-70853	1330	-5.2				-1.23	-1.91	-2.06
473		STOCK1N-70613	1273	-5.11									-5.11
474		STOCK1N-57282	808	-5.09									-5.09
475		STOCK1N-25479	317	-5.07				-0.92					-4.15
476		STOCK1N-26144	362	-5.06									-5.06
477		STOCK1N-27640	417	-4.94				-1.18					-3.76
478		STOCK1N-05694	72	-4.91									-4.91
479		STOCK1N-31146	499	-4.86									-4.86
480		STOCK1N-55729	761	-4.84									-4.84
481		STOCK1N-56969	802	-4.83									-4.83
482		STOCK1N-69976	1161	-4.83									-4.83
483		STOCK1N-10865	132	-4.8									-4.8
484		STOCK1N-24990	289	-4.8									-4.8
485		STOCK1N-06905	93	-4.79				-3.86			-0.93
486		STOCK1N-70742	1300	-4.79									-4.79
487		STOCK1N-30603	485	-4.78									-4.78
488		STOCK1N-70514	1252	-4.76									-4.76
489		STOCK1N-28326	435	-4.74									-4.74
490		STOCK1N-01674	23	-4.72									-4.72
491		STOCK1N-70158	1201	-4.71									-4.71
492		STOCK1N-30372	476	-4.7									-4.7
493		STOCK1N-69092	1026	-4.7									-4.7
494		STOCK1N-70585	1265	-4.7				-1.47					-3.23
495		STOCK1N-07283	98	-4.64									-4.64
496		STOCK1N-70458	1239	-4.62				-4.62
497		STOCK1N-70625	1282	-4.57									-4.57
498		STOCK1N-51172	699	-4.54									-4.54
499		STOCK1N-70576	1262	-4.52									-4.52
500		STOCK1N-26144	363	-4.47									-4.47
501		STOCK1N-26531	388	-4.45									-4.45
502		STOCK1N-05868	81	-4.41									-4.41
503		STOCK1N-21136	250	-4.41									-4.41
504		STOCK1N-58496	838	-4.4									-4.4
505		STOCK1N-54785	737	-4.38									-4.38
506		STOCK1N-69928	1152	-4.36									-4.36
507		STOCK1N-26218	369	-4.35				-0.4					-3.95
508		STOCK1N-70465	1243	-4.27						-0.56			-3.71
509		STOCK1N-70299	1222	-4.23						-0.41			-3.82
510		STOCK1N-56362	778	-4.16				-2.88					-1.28
511		STOCK1N-69759	1112	-4.14									-4.14
512		STOCK1N-26334	373	-4.13									-4.13
513		STOCK1N-25186	303	-4.09									-4.09
514		STOCK1N-70503	1249	-4.09									-4.09
515		STOCK1N-26650	392	-4.08									-4.08
516		STOCK1N-24559	277	-4.03									-4.03
517		STOCK1N-25347	311	-4.03									-4.03
518		STOCK1N-28494	443	-3.87									-3.87
519		STOCK1N-13217	147	-3.83									-3.83
520		STOCK1N-14620	159	-3.79									-3.79
521		STOCK1N-25697	325	-3.75									-3.75
522		STOCK1N-27037	403	-3.73									-3.73
523		STOCK1N-55545	759	-3.68									-3.68
524		STOCK1N-56783	800	-3.61									-3.61
525		STOCK1N-00244	6	-3.59				-1.9			-1.69
526		STOCK1N-52440	704	-3.59				-0.14					-3.45
527		STOCK1N-55089	752	-3.59									-3.59
528		STOCK1N-55320	754	-3.57									-3.57
529		STOCK1N-31178	502	-3.53									-3.53
530		STOCK1N-30534	480	-3.51									-3.51
531		STOCK1N-25094	295	-3.31									-3.31
532		STOCK1N-70551	1259	-3.28									-3.28
533		STOCK1N-59484	854	-3.24									-3.24
534		STOCK1N-15943	177	-3.23				-3.23
535		STOCK1N-70017	1170	-3.13									-3.13
536		STOCK1N-32575	544	-2.76		-1.17	-1.59
537		STOCK1N-14435	155	-2.67									-2.67
538		STOCK1N-55076	747	-2.63						-0.18		-0.45		-2
539		STOCK1N-00233	4	-2.45				-2.45
540		STOCK1N-70647	1291	-2.28						-2.28
541		STOCK1N-70780	1309	-2.18				-0.49		-1.69
542		STOCK1N-01570	21	-2.14				-2.14
543		STOCK1N-71513	1369	-2.08						-2.08
544		STOCK1N-30867	492	-2.03				-2.03
545		STOCK1N-15414	173	-1.43									-1.43
546		STOCK1N-55076	741	-1.4			-1.4
547		STOCK1N-48307	684	-1.11									-1.11
548		STOCK1N-05335	68	-0.85							-0.85
549		STOCK1N-46979	668	-0.79									-0.79
550		STOCK1N-69946	1155	-0.34						-0.34
551		STOCK1N-23901	266	-0.08									-0.08
