# Supplementary material for: Drug targeting CYP2E1 for the treatment of early-stage alcoholic steatohepatitis
Source: PLoS One. 2020 Jul 23;15(7):e0235990. doi: 10.1371/journal.pone.0235990 (PMC7377376; doi:10.1371/journal.pone.0235990)
Supplement: S3 File — (XLSX) [file pone.0235990.s015.xlsx]

## Sheet: Tabelle1
	Therapeutic compound	Papers related to liver in total	Papers relevant for ASH	Type of model(s)	Laboratory or clinically relevant parameter	Disadvantages, side effects
	Diallylsulfide (DAS), Diallyl disulfide (DADS)	163	9	clinical trail, Wistar or Sprague-Dawley rats, Kun-Ming mice, cell lines	CYP2E1 activity and expression in liver microsomes; H&E; RT-PCR on relative expression of cytokine, chemokine and TGF-β mRNAs; PCNA expression; Liver Triglycerides; Liver Glykogen; Serum ALT, hepatic fatty acid content, clinical trail (NCT02019056) PharmaKing metadoxine + garlic oil	Diallyl disulfide (DADS) depresses cholesterol synthesis by 10 to 25 % at low concentrations (< or =0.5 mmol/L) and abolished the synthesis at high concentrations (> or =1.0 mmol/L). The complete depression of cholesterol synthesis by DADS is associated with cytotoxicity. Ethanol and DAS additively induced hepatic hyperplasia. Garlic oil may lose its capacity, when used after ethanol exposure.
	Phenethyl Isothiocyanate (PIC or PEITC)	103	4	Wistar rats	ALT; hepatic fatty acid content; Liver Triglycerides; Lipid Peroxidation, CYP2E1 mRNA and Immunostaining;	PIC inhibits aldehyde dehydrogenase(s) e.g. liver aldehyde dehydrogenase (ALDH) thus ureagenesis. It inhibits CYP2B1, CYP1A2, CYP2A-isoenzymes and other CYPs with Ki-values in a µM region as well. PIC inhibits Glutathione S-Transferase irreversibly.
	Disulfiram, Diethyldithiocarbamate (DDC or DDTC or DEDC)	1790	1	rats, clinical trials	inhibition of acetaldehyde dehydrogenase	Disulfiram is an irreversible acetaldehyde dehydrogenase inhibitor. It inhibits multiple CYPs. Cases of liver toxicity have been reported. multipe adverse effects DDC significantly up-regulates the expression of MMP-1, which results in greater MMP-1 enzyme activity and decreased collagen I. ERK1/2, Akt and p38 were significantly activated by DDC. At a higher dose of 25 mg/kg, significant inhibiti…
	Chlormethiazole (CMZ)	88	3	wildtyp mice, Sprague Dawley and Wistar rats	hepatic CYP2E1 protein content; hepatic cell proliferation (PCNA, Ki-67, Cyclin D1); hepatic cleaved Caspase-3; H&E staining, 4-HNE, protein adducts	CMZ is a sedative-hypnotic-anticonvulsant drug. It is a psychotropic drug with a high addiction potential.
	Maslinic acid	17	1	rats	CYP2E1 activity and protein expression, reactive oxygen species, IL-6, TNF-α, monocyte chemoattractant protein-1, nitric oxide, PGE2; glutathione; catalase and glutathione peroxidase activities; cyclooxygenase-2 and total nitric oxide synthase activities in liver	IC50 more than 100 µM
	Polyenylphosphatidylcholine (PPC) i.p. dilinoleoylphosphatidylcholine (DLPC)	88	7	rats, Sprague– Dawley strain, (PPAR)-α null mice, HepG2 cells expressing CYP2	p-nitrophenol hydroxylase activity, CYP2E1 protein expression, MEOS, reactive oxygen species, (ROS)-generating enzymes incl. CYP2E1, lipid peroxides MDA and 4-HNE, phosphorylation of stress kinases, NF-κB activation, TUNEL-positive hepatocytes and caspase 3 activity, fibrosis, TNF-α	well tolerated in clinical studies
	Betaine	> 200	2	Wistar rats	CYP2E1 activity and protein expression, liver triglycerides, methionine cycle metabolites, H&E staining, ALT, IL-6, TNF-α, liver GSH	Betaine reduces CYP2E1 activity only to a minor extend, while attenuating ASH. People with high cholesterol should use betaine anhydrous cautiously.
	Ginsenoides, Red Ginseng extract (Rg3, Rh2)	241	5	C57BL6 mice, prague- Dawley rats, cell lines	ALT, AST, Nitrotyrosine, 4-HNE, CYP2E1 protein, liver triglycerides, histopathology, MDA, GOT, GPT, g-GT, MAPK pathway, TNF-α	No direct inhibition of CYP2E1 enzyme activity shown.
	S-adenosyl-L-methionine (SAM)	> 2000	1	mouse, clinical trials	CYP2E1 activity (SAM is a non-competitive inhibitor), reactive oxygen species, anti-fibrogenic action, clinical trial	A small clinical trial has shown that SAM was no more effective than placebo (ClinicalTrials.gov Identifier: NCT00573313). A clinical trial with patients with alcoholic liver cirrhosis showed improved survival, especially in those with less advanced liver disease.
	Wild Grape Seed Procyanidins	3	1	Sprague-Dawley (SD)-rat, HepG2 cells	CYP2E1 protein expression, ROS, ALT, AST	No direct inhibition of CYP2E1 enzyme activity shown
	1-aminobenzotriazole (ABT)	168	1	C57BL/6 mice, Wistar rats	oxidative stress	ABT is unspecific for CYP isozymes, no effect on oxidative stress caused by alcohol. It has been reported currently that inhibition of CYPs by ABT is never completely.
	Demethyleneberberine	11	1	ICR mice	ROS, ALT, TBARS, AST, GSH	no informations
	Silymarin	> 1700	4	Wistar rats, C57BL/6 mice, clinical trials	CYP2E1 activity, ALT, TG, hepatic lipid peroxidation (TBARS), glutathione (GSH), TNF-α, H&E	Has no influence on CYP2E1 activity. Clinical trails with patients having alcoholic liver cirrhosis showed controversial results.
	Gentiana manshurica extract	4	1	C57BL/6 mice, Wistar rats	P450 2E1 expression, ALT; AST; TG, MDA; GSH; GPX; SOD; CAT;	no informations
	Osthole	29	1	Kunming mice	P450 2E1 expression, SOD, MDA, CPT1	Osthole is a calcium channel blocker
	Platycodi radi extract (root of Platycodon grandiflorum), Platycodin D	32	2	Sprague-Dawley rats	CYP2E1 activity, ALT,AST, TG, CYP2E1 protein expression	spermicidal effects - contraceptive in humans
	Sulforaphane	168	1	SV129 humanized CYP2E1 knockin mice	CYP2E1 activity, H&E, ALT, AST, TG, Cholesterol, TBARS, GSH	Sulforaphane does not inhibit CYP2E1 in the knockin mouse modell.
